# Supplementary material for: The association between perceived household educational support and HIV risk in young women in a rural South African community (HPTN 068): A cross sectional study
Source: PLoS One. 2019 Jan 17;14(1):e0210632. doi: 10.1371/journal.pone.0210632 (PMC6336295; doi:10.1371/journal.pone.0210632)
Supplement: S3 Appendix — (XLSX) [file pone.0210632.s004.xlsx]

## Sheet: Sheet1
CRF Questions
Variable	Lable	form number	Question number (CRF Form)	Question	Coding
uid (replacing ptid)	YW de-identify ID			All the ptids were replaced with the uid for de-identify purpose
demblack	3a. Black	DEM-1 (001)	3	race: Balck	1=yes; 0=no
demclrd	3b. Coloured	DEM-1 (001)	3	race:Coloured	1=yes; 0=no
demwhite	3c. White	DEM-1 (001)	3	race: White	1=yes; 0=no
demindn	3d. Indian	DEM-1 (001)	3	race: Indian	1=yes; 0=no
demraco	3e. Other	DEM-1 (001)	3	race: other	1=yes; 0=no
demracox	3e. Other, speciify text	DEM-1 (001)	3	race: other, specify	1=yes; 0=no
yw_age	age	(calculated variable - derived baseline YW age based on the enrollment date and birthday)		Use this age when including age in your analysis
agecat	age category of YW at enrollment	(calculated variable from yw_age)			1=13-14 years old; 2=15-16 years old; 3=17-18 years old; 4=19 years and older
enrgrade	3. Grade at enrollment	ENR-1 (100)	3		1=grade 8; 2=grade 9; 3=grade 10; 4=grade 11
hiv_status	Final HIV status	(calculated variable)			1=positive; 0=negative
hsv_status	Final HSV status	(calculated variable)			1=positive; 0=negative
Young Women survey
Variable	Lable	Section	Question number (Young women survey)
g1b5	mother alive	Demographics	5	Is your mother alive?	1=yes; 0=no
g1b8	father alive	Demographics	8	Is your father alive?	1=yes; 0=no
g1b11	mother educational level	Demographics	10	What is the highest level of education that your mother successfully completed?	1=no school; 2= some primary school; 3=completed primary school; 4=some high school; 5=completed high school; 6=university or technicon
g1b111t	mother educational level (other)	Demographics	10	What is the highest level of education that your mother successfully completed?
mom_ed	mother education (categories)	(calculated variable from g1b11 )			1=no school; 2=some/completed high school; 3=some/completed high school; 4=university or technicon; 5=missing/unknown.
g1b12	father educational level	Demographics	11	What is the highest level of education that your father successfully completed?	1=no school; 2= some primary school; 3=completed primary school; 4=some high school; 5=completed high school; 6=university or technicon
g1b12t	father educational level (other)	Demographics	11	What is the highest level of education that your father successfully completed?
dad_ed	father education (categories)	(calculated variable from g1b12)			1=no school; 2=some/completed high school; 3=some/completed high school; 4=university or technicon; 5=missing/unknown.
g1b13	primary care giver	Demographics	12	Who is your primary caregiver? That is, who is the adult that is most responsible for taking care of you and signed the consent for you to be in this study?	1=Mother; 2=Father; 3=Older brother or sister; 4=Aunts and/or uncles; 5=Grandparents, 6=Cousins; 7=Other adults who are not blood relatives
g1b13t	primary care giver (other)	Demographics	12	Who is your primary caregiver? That is, who is the adult that is most responsible for taking care of you and signed the consent for you to be in this study?
g1e2	had vaginal sex	Partner Grid	2	Have you ever had vaginal sex? By sex I mean when a man inserts his penis into a woman's vagina. This includes sex that was voluntary or involuntary.	1=yes; 0=no
g1e27a	used condoms last P1 sex	Partner Grid	27	Did you use a condom with [initials] the last time you had sex?	1=yes; 0=no
g1e4_c	age of first vaginal sex	Partner Grid	4	How old were you when you first had vaginal sex?
g1j1	most involved with schooling	Family	1	Which adult is most involved in your schooling?	1=Mother; 2=Father; 3=Older brother; 4=Older Sister; 5=Aunt; 6=Uncle; 7=Grandparent; 8=Cousin; 9=Other adult who is not a blood relative
g1j1_1	mother most invovled with schooling	(calculated varaible: if g1j1=1 then g1j1_1=1; if g1j1!=1, then g1j1_1=0)			1=yes; 0=no
g1j1_2	father most invovled with schooling	(calculated varaible: if g1j1=2 then g1j1_2=1; if g1j1!=2, then g1j1_2=0)			1=yes; 0=no
g1j1_3	older brother most invovled with schooling	(calculated varaible: if g1j1=3 then g1j1_3=1; if g1j1!=3, then g1j1_3=0)			1=yes; 0=no
g1j1_4	older sister most invovled with schooling	(calculated varaible: if g1j1=4 then g1j1_4=1; if g1j1!=4, then g1j1_4=0)			1=yes; 0=no
g1j1_5	aunt most invovled with schooling	(calculated varaible: if g1j1=5 then g1j1_5=1; if g1j1!=5, then g1j1_5=0)			1=yes; 0=no
g1j1_6	uncle most invovled with schooling	(calculated varaible: if g1j1=6 then g1j1_6=1; if g1j1!=6, then g1j1_6=0)			1=yes; 0=no
g1j1_7	grandparents most invovled with schooling	(calculated varaible: if g1j1=7 then g1j1_7=1; if g1j1!=7, then g1j1_7=0)			1=yes; 0=no
g1j1_8	cousin most invovled with schooling	(calculated varaible: if g1j1=8 then g1j1_8=1; if g1j1!=8, then g1j1_8=0)			1=yes; 0=no
g1j1_9	other adult who is not a blood relative most invovled with schooling	(calculated varaible: if g1j1=9 then g1j1_9=1; if g1j1!=9, then g1j1_9=0)			1=yes; 0=no
g1j2	school work checked	Family	2	How often does [ ]check to see that you've done your school work?	1=never; 2=sometimes; 3=always
g1j3	help with school work	Family	3	How often does [ ]help you with your school work?	1=never; 2=sometimes; 3=always
g1j4	discuss studies	Family	4	During the 2010 school year, how often did you discuss things you studied in class with [ ]?	1=never; 2=sometimes; 3=always; 4=N/A, not in school
g1j4_2		(calculated variable: if g1j4=4, then g1j4_2=.c)			1=never, 2=sometimes, 3=always; .c=N/A
g1j5	discuss marks	Family	5	During the 2010 school year, how often did you discuss your marks with [ ]?	1=never; 2=sometimes; 3=always; 4=N/A, not in school
g1j5_2		(calculated variable: if g1j5=4, then g1j5_2=.c)			1=never, 2=sometimes, 3=always; .c=N/A
g1j6	school goals for you	Family	6	How far in school does [ ]want you to go?	1=Finish the current year and no more; 2=Pass matric; 3=University or technikon
g1j7	school dropout disappointment	Family	7	If you dropped out of school, how disappointed would [ ]be? If you have previously dropped out of school, tell us how disappointed they were at that time.	1=Very much; 2=Somewhat; 3=Not at all
g1j7_2		(calculated variable based on g1j7)			1=Not at all; 2=Somewhat; 3=Very much

## Sheet: Sheet2
uid
demblack
demclrd
demwhite
demindn
demraco
demracox
yw_age
agecat
agecat1519
enrgrade
hiv_status
hsv_status
g1b5
g1b8
g1b11
g1b11t
mom_ed
g1b12
g1b13
g1b13t
dad_ed
g1e2
g1e4_c
g1e27a
g1j1
g1j1_1
g1j1_2
g1j1_3
g1j1_4
g1j1_5
g1j1_6
g1j1_7
g1j1_8
g1j1_9
g1j2
g1j3
g1j4
g1j4_2
g1j5
g1j5_2
g1j6
g1j7
g1j7_2
