# Supplementary material for: The association between perceived household educational support and HIV risk in young women in a rural South African community (HPTN 068): A cross sectional study
Source: PLoS One. 2019 Jan 17;14(1):e0210632. doi: 10.1371/journal.pone.0210632 (PMC6336295; doi:10.1371/journal.pone.0210632)
Supplement: S1 Dataset — (XLS) [file pone.0210632.s005.xls]

## Sheet: Sheet1
uid	demblack	demclrd	demwhite	demindn	demraco	demracox	yw_age	agecat	enrgrade	hiv_status	hsv_status	g1b5	g1b8	g1b11	g1b11t	mom_ed	g1b12	g1b13	g1b13t	dad_ed	g1e2	g1e4_c	g1e27a	g1j1	g1j1_1	g1j1_2	g1j1_3	g1j1_4	g1j1_5	g1j1_6	g1j1_7	g1j1_8	g1j1_9	g1j2	g1j3	g1j4	g1j4_2	g1j5	g1j5_2	g1j6	g1j7	g1j7_2
10	1	0	0	0	0		17	3	3	0	0	1	1	1	.B	1	1	1	.B	1	1	17	1	2	0	1	0	0	0	0	0	0	0	1	1	1	1	2	2	3	3	1
30	1	0	0	0	0		18	3	3	0	0	1	1	1	.B	1	5	1	.B	3	1	16	0	2	0	1	0	0	0	0	0	0	0	2	2	2	2	2	2	1	1	3
40	1	0	0	0	0		16	2	1	0	0	2	2	1	.B	1	1	5	.B	1	0			7	0	0	0	0	0	0	1	0	0	3	2	3	3	3	3	2	3	1
80	1	0	0	0	0		14	1	2	0	0	1	2	1	.B	1	2	1	.B	2	0			1	1	0	0	0	0	0	0	0	0	2	2	2	2	3	3	2	1	3
100	1	0	0	0	0		15	2	2	0	0	1	1	2	.B	2	4	2	.B	3	1	16	1	1	1	0	0	0	0	0	0	0	0	3	3	3	3	3	3	2	1	3
110	1	0	0	0	0		17	3	2	0	0	1	1	5	.B	3	6	5	.B	4	0			1	1	0	0	0	0	0	0	0	0	3	3	2	2	2	2	3	3	1
120	1	0	0	0	0		16	2	4	1	1	2	1		.B	3		5	.B	3	1	16	0	7	0	0	0	0	0	0	1	0	0	2	2	2	2	2	2	2	1	3
140	1	0	0	0	0		15	2	1	0	0	1	1		.B	3		1	.B	3	1	14	1	4	0	0	0	1	0	0	0	0	0	1	2	3	3	3	3	2	1	3
170	1	0	0	0	0		14	1	1	0	0	1	1	2	.B	2	4	1	.B	3	0			7	0	0	0	0	0	0	1	0	0	1	3	4		4		2	2	2
210	1	0	0	0	0		13	1	1	0	0	1	1	4	.B	3	4	1	.B	3	0			1	1	0	0	0	0	0	0	0	0	1	1	1	1	2	2	2	1	3
260	1	0	0	0	0		17	3	4	0	0	1	1	1	.B	1	1	3	.B	1	1	16	1	1	1	0	0	0	0	0	0	0	0	2	1	2	2	2	2	3	1	3
270	1	0	0	0	0		15	2	2	0	0	1	2	5	.B	3	5	1	.B	3	0			1	1	0	0	0	0	0	0	0	0	3	2	1	1	1	1	3	1	3
340	1	0	0	0	0		15	2	2	0	0	1	1	5	.B	3	5	1	.B	3	1	15	1	1	1	0	0	0	0	0	0	0	0	3	3	3	3	3	3	3	1	3
480	1	0	0	0	0		16	2	4	0	0			4	.B	3	4	5	.B	3	1	16	1	4	0	0	0	1	0	0	0	0	0	3	3	3	3	3	3	3	1	3
510	1	0	0	0	0		14	1	3	0	0	1	1	5	.B	3	6	1	.B	4	0			1	1	0	0	0	0	0	0	0	0	2	3	3	3	3	3	3	3	1
520	1	0	0	0	0		15	2	2	0	1	1	1	2	.B	2	3	1	.B	2	0			1	1	0	0	0	0	0	0	0	0	3	3	3	3	3	3	3	3	1
530	1	0	0	0	0		13	1	1	0	0	2	2	2	.B	2		5	.B	3	0			7	0	0	0	0	0	0	1	0	0	2	1	2	2	2	2	2	1	3
550	1	0	0	0	0		15	2	1	0	0	1	2	2	.B	2	2	1	.B	2	0			1	1	0	0	0	0	0	0	0	0	3	3	3	3	3	3	2	1	3
580	1	0	0	0	0		16	2	3	1	0	1	1	4	.B	3	2	2	.B	2	0			1	1	0	0	0	0	0	0	0	0	3	3	4		3	3	2	1	3
600	1	0	0	0	0		13	1	1	0	0	1	1	3	.B	2	2	1	.B	2	1	0	0	2	0	1	0	0	0	0	0	0	0	1	1	1	1	1	1	2	3	1
670	1	0	0	0	0		16	2	3	0	0	1	1	2	.B	2	2	1	.B	2	1	15	0	1	1	0	0	0	0	0	0	0	0	3	2	3	3	3	3	2	1	3
690	1	0	0	0	0		15	2	2	0	0	1	1	2	.B	2	2	1	.B	2	0			4	0	0	0	1	0	0	0	0	0	3	3	2	2	2	2	3	1	3
770	1	0	0	0	0		17	3	3	0	0	1	1	5	.B	3	5	1	.B	3	0			9	0	0	0	0	0	0	0	0	1	2	2	2	2	2	2	2	3	1
810	1	0	0	0	0		16	2	2	0	0	1	1	1	.B	1	2	3	.B	2	0			1	1	0	0	0	0	0	0	0	0	3	3	3	3	3	3	3	1	3
870	1	0	0	0	0		16	2	1	0	0	2	2	1	.B	1	1	4	.B	1	0			5	0	0	0	0	1	0	0	0	0	3	3	3	3	3	3	2	3	1
900	1	0	0	0	0		19	4	4	0	0	1	1	1	.B	1	1	1	.B	1	1	18	1	1	1	0	0	0	0	0	0	0	0	2	1	1	1	2	2	1	1	3
1030	1	0	0	0	0		18	3	4	0	0	1	1	2	.B	2	2	1	.B	2	1	17	1	1	1	0	0	0	0	0	0	0	0	3	3	3	3	3	3	3	1	3
1110	1	0	0	0	0		16	2	2	0	0	1	1	3	.B	2	5	1	.B	3	1	16	1	1	1	0	0	0	0	0	0	0	0	2	1	2	2	2	2	1	3	1
1180	1	0	0	0	0		14	1	2	0	0	1	2	4	.B	3	2	5	.B	2	0			1	1	0	0	0	0	0	0	0	0	3	3	3	3	3	3	2	1	3
1260	1	0	0	0	0		18	3	3	0	0	1	1	2	.B	2	2	2	.B	2	1	15	1	1	1	0	0	0	0	0	0	0	0	2	3	4		4		2	3	1
1290	1	0	0	0	0		13	1	1	0	0	2	1	2	.B	2	5	2	.B	3	0			2	0	1	0	0	0	0	0	0	0	1	2	1	1	2	2	2	2	2
1340	1	0	0	0	0		14	1	1	0	0	1	1	2	.B	2	2	1	.B	2	0			1	1	0	0	0	0	0	0	0	0	3	3	4		4		1	1	3
1360	1	0	0	0	0		18	3	3	0	0	2	1		.B	3	5	4	.B	3	1	17	0	4	0	0	0	1	0	0	0	0	0	3	3	2	2	2	2	3	1	3
1370	1	0	0	0	0		15	2	3	0	0	2	1	4	.B	3	4	5	.B	3	0			7	0	0	0	0	0	0	1	0	0	1	3	1	1	1	1	2	3	1
1420	1	0	0	0	0		17	3	4	0	0	1	1	1	.B	1	1	1	.B	1	0			1	1	0	0	0	0	0	0	0	0	3	2	3	3	3	3	3	1	3
1470	1	0	0	0	0		15	2	3	0	0	1	1	5	.B	3	4	1	.B	3	0			1	1	0	0	0	0	0	0	0	0	1	2	2	2	2	2	2	2	2
1490	1	0	0	0	0		14	1	2	0	0	1	1	4	.B	3	5	1	.B	3	0			1	1	0	0	0	0	0	0	0	0	3	2	2	2	2	2	2	1	3
1520	1	0	0	0	0		16	2	2	0	0	1	1	5	.B	3	4	1	.B	3	0			1	1	0	0	0	0	0	0	0	0	3	2	2	2	3	3	2	1	3
1570	1	0	0	0	0		16	2	3	0	0	1	2	4	.B	3	1	1	.B	1	0			1	1	0	0	0	0	0	0	0	0	2	2	2	2	2	2	3	1	3
1580	1	0	0	0	0		17	3	4	0	0	1	1	6	.B	4	6	5	.B	4	0			7	0	0	0	0	0	0	1	0	0	1	1	2	2	2	2	3	1	3
1640	1	0	0	0	0		13	1	1	0	0	1	1	2	.B	2	2	1	.B	2	0			1	1	0	0	0	0	0	0	0	0	3	3	3	3	3	3	3	1	3
1690	1	0	0	0	0		20	4	1	0	0	2	1		.B	3		5	.B	3	0			7	0	0	0	0	0	0	1	0	0	2	1	2	2	1	1	3	1	3
1720	1	0	0	0	0		15	2	2	1	0	2	1	1	.B	1	1	5	.B	1	1	15	1	7	0	0	0	0	0	0	1	0	0	1	2	2	2	2	2	2	1	3
1730	1	0	0	0	0		16	2	3	0	0	1	1	5	.B	3	6	1	.B	4	0			4	0	0	0	1	0	0	0	0	0	2	3	3	3	2	2	3	1	3
1750	1	0	0	0	0		16	2	4	0	0	2	2	2	.B	2	2	5	.B	2	1	15	1	7	0	0	0	0	0	0	1	0	0	2	2	2	2	2	2	3	1	3
1760	1	0	0	0	0		15	2	3	0	0	1	1	4	.B	3		1	.B	3	1	17	1	1	1	0	0	0	0	0	0	0	0	3	1	3	3	3	3	2	3	1
1780	1	0	0	0	0		17	3	4	0	0	1	1	1	.B	1	1	2	.B	1	0			2	0	1	0	0	0	0	0	0	0	3	2	3	3	2	2	3	3	1
1790	1	0	0	0	0		17	3	4	0	1	1	1	1	.B	1	5	1	.B	3	1	16	1	2	0	1	0	0	0	0	0	0	0	2	2	2	2	3	3	3	3	1
1820	1	0	0	0	0		13	1	1	0	0	1	1	1	.B	1	4	1	.B	3	0			1	1	0	0	0	0	0	0	0	0	3	2	2	2	2	2	2	1	3
1950	1	0	0	0	0		14	1	1	0	0	1	2	4	.B	3	4	1	.B	3	0			1	1	0	0	0	0	0	0	0	0	3	3	3	3	2	2	3	1	3
1970	1	0	0	0	0		18	3	4	0	0	2	1		.B	3		3	.B	3	1	16	0	5	0	0	0	0	1	0	0	0	0	1	1	2	2	2	2	1	1	3
2030	1	0	0	0	0		15	2	2	0	0	1	1	5	.B	3	6	5	.B	4	0			7	0	0	0	0	0	0	1	0	0	3	1	2	2	3	3	3	1	3
2050	1	0	0	0	0		14	1	2	0	0	1	1	5	.B	3	4	1	.B	3	0			1	1	0	0	0	0	0	0	0	0	3	3	3	3	3	3	1	1	3
2110	1	0	0	0	0		18	3	4	0	0	1	1	2	.B	2	6	1	.B	4	1	18	0	1	1	0	0	0	0	0	0	0	0	2	3	3	3	3	3	3	3	1
2140	1	0	0	0	0		20	4	4	0	1	2	1	4	.B	3		5	.B	3	1	18	1	7	0	0	0	0	0	0	1	0	0	2	2	2	2	2	2	3	1	3
2180	1	0	0	0	0		18	3	3	0	0	2	2		.B	3		5	.B	3	0			7	0	0	0	0	0	0	1	0	0	1	1	2	2	1	1	2	1	3
2230	1	0	0	0	0		16	2	3	0	0	1	1	1	.B	1	1	1	.B	1	0			1	1	0	0	0	0	0	0	0	0	2	2	2	2	3	3	3	1	3
2250	1	0	0	0	0		16	2	3	0	0	1	1	6	.B	4	5	1	.B	3	0			1	1	0	0	0	0	0	0	0	0	3	3	2	2	2	2	3
2300	1	0	0	0	0		16	2	4	0	0	2	1		.B	3	5	4	.B	3	1	16	0	9	0	0	0	0	0	0	0	0	1	3	3	3	3	3	3	3	1	3
2350	1	0	0	0	0		19	4	4	0	0	1	2	1	.B	1	1	1	.B	1	0			1	1	0	0	0	0	0	0	0	0	3	2	2	2	3	3	3	1	3
2410	1	0	0	0	0		19	4	4	0	0	1	1	1	.B	1	2	4	.B	2	0			2	0	1	0	0	0	0	0	0	0	3	2	2	2	2	2	2	1	3
2420	1	0	0	0	0		15	2	2	0	0	1	2		.B	3		1	.B	3	0			1	1	0	0	0	0	0	0	0	0	1	1	1	1	2	2	2	1	3
2510	1	0	0	0	0		13	1	1	0	0	1	1	1	.B	1	4	1	.B	3	0			1	1	0	0	0	0	0	0	0	0	2	2	3	3	3	3	3
2560	1	0	0	0	0		14	1	2	0	0	1	1	5	.B	3	5	1	.B	3	0			1	1	0	0	0	0	0	0	0	0	3	3	2	2	3	3	2	1	3
2680	1	0	0	0	0		17	3	2	0	0	1	1	4	.B	3	2	1	.B	2	0			1	1	0	0	0	0	0	0	0	0	3	3	3	3	1	1	2	2	2
2700	1	0	0	0	0		14	1	1	0	0	1	1	3	.B	2	5	2	.B	3	0			7	0	0	0	0	0	0	1	0	0	3	3	2	2	2	2	3	3	1
2710	1	0	0	0	0		16	2	2	0	0	1	1	4	.B	3	4	3	.B	3	0			1	1	0	0	0	0	0	0	0	0	3	3	3	3	3	3	3	1	3
2770	1	0	0	0	0		18	3	4	0	0	1	1	1	.B	1	5	1	.B	3	0			1	1	0	0	0	0	0	0	0	0	3	3	3	3	3	3	2	1	3
2780	1	0	0	0	0		16	2	1	0	0	2	1	5	.B	3	4	5	.B	3	0			7	0	0	0	0	0	0	1	0	0	3	1	1	1	4		1	1	3
3010	1	0	0	0	0		17	3	4	0	0	1	1	4	.B	3	5	1	.B	3	1	17	1	1	1	0	0	0	0	0	0	0	0	3	2	3	3	3	3	3	1	3
3070	1	0	0	0	0		13	1	1	0	0	1	1		.B	3		2	.B	3	1	13	0	2	0	1	0	0	0	0	0	0	0	2	2	1	1	2	2	3
3090	1	0	0	0	0		16	2	3	0	0	1	1	1	.B	1	1	1	.B	1	1	15	0	1	1	0	0	0	0	0	0	0	0	3	3	3	3	3	3	2	1	3
3100	1	0	0	0	0		16	2	2	0	0	1		3	.B	2		1	.B	3	0			4	0	0	0	1	0	0	0	0	0	2	2	2	2	2	2	3	1	3
3130	1	0	0	0	0		14	1	1	0	0	1	1	4	.B	3		1	.B	3	0			1	1	0	0	0	0	0	0	0	0	3	2	3	3	3	3	2	1	3
3160	1	0	0	0	0		14	1	1	0	0	1	1	5	.B	3	2	2	.B	2	0			1	1	0	0	0	0	0	0	0	0	3	3	2	2	3	3	3	3	1
3310	1	0	0	0	0		14	1	1	0	0	1	1	5	.B	3		1	.B	3	0			1	1	0	0	0	0	0	0	0	0	3	1	2	2	3	3	3	3	1
3330	1	0	0	0	0		18	3	1	1	0	1	1	4	.B	3	4	2	.B	3	1	18	1	2	0	1	0	0	0	0	0	0	0	3	2	2	2	3	3	1	1	3
3350	1	0	0	0	0		16	2	3	0	0	1	1	4	.B	3		1	.B	3	0			1	1	0	0	0	0	0	0	0	0	3	2	3	3	3	3	1	1	3
3380	1	0	0	0	0		15	2	2	0	0	1	2	3	.B	2	1	1	.B	1	0			1	1	0	0	0	0	0	0	0	0	3	3	3	3	3	3	3	1	3
3500	1	0	0	0	0		16	2	2	0	0	1	2	1	.B	1	5	1	.B	3	1	14	0	1	1	0	0	0	0	0	0	0	0	3	3	3	3	3	3	2	1	3
3570	1	0	0	0	0		17	3	4	0	0	1		2	.B	2		1	.B	3	0			1	1	0	0	0	0	0	0	0	0	3	2	2	2	2	2	2	1	3
3640	1	0	0	0	0		13	1	1	0	0	2	2		.B	3		4	.B	3	1	13	1	4	0	0	0	1	0	0	0	0	0	2	2	2	2	2	2	2	3	1
3650	1	0	0	0	0		16	2	3	0	0	1	1	4	.B	3	4	3	.B	3	0			1	1	0	0	0	0	0	0	0	0	3	3	3	3	3	3	3	1	3
3700	1	0	0	0	0		14	1	1	0	0	1	1	2	.B	2	2	1	.B	2	0			2	0	1	0	0	0	0	0	0	0	2	3	3	3	2	2	3	1	3
3760	1	0	0	0	0		15	2	1	0	0	1	1	1	.B	1	1	1	.B	1	1	15	0	1	1	0	0	0	0	0	0	0	0	3	3	3	3	2	2	3	1	3
3810	1	0	0	0	0		17	3	4	0	0	1	1	4	.B	3	5	1	.B	3	1	16	1	4	0	0	0	1	0	0	0	0	0	2	3	3	3	3	3	3	1	3
3820	1	0	0	0	0		17	3	4	0	0	2	1	4	.B	3		3	.B	3	0			3	0	0	1	0	0	0	0	0	0	3	3	2	2	2	2	3	1	3
3840	1	0	0	0	0		16	2	4	0	0	1	1		.B	3		2	.B	3	1	16		1	1	0	0	0	0	0	0	0	0	2	3	3	3	3	3	3	1	3
3900	1	0	0	0	0		14	1	2	0	0	1	1	1	.B	1	1	1	.B	1	0			1	1	0	0	0	0	0	0	0	0	3	2	3	3	3	3	2	1	3
3920	1	0	0	0	0		16	2	2	0	0	1	1	2	.B	2	1	1	.B	1	1	16	0	8	0	0	0	0	0	0	0	1	0	3	2	4		2	2	2	2	2
3940	1	0	0	0	0		14	1	1	0	0	1	2	3	.B	2		5	.B	3	0			1	1	0	0	0	0	0	0	0	0	2	2	2	2	1	1	1	3	1
3950	1	0	0	0	0		15	2	3	0	0	1	1	5	.B	3	5	1	.B	3	0			1	1	0	0	0	0	0	0	0	0	2	2	2	2	2	2	3	1	3
4030	1	0	0	0	0		19	4	3	0	0	1	1	5	.B	3	4	1	.B	3	0			1	1	0	0	0	0	0	0	0	0	3	2	3	3	2	2	2	1	3
4100	1	0	0	0	0		16	2	3	0	0	1	1	4	.B	3	4	1	.B	3	1	16	1	1	1	0	0	0	0	0	0	0	0	2	2	3	3	3	3	2	1	3
4110	1	0	0	0	0		14	1	1	0	0	1	1	4	.B	3	4	1	.B	3	0			2	0	1	0	0	0	0	0	0	0	3	3	3	3	3	3	3	1	3
4170	1	0	0	0	0		16	2	3	0	0	1	2		.B	3		4	.B	3	0			1	1	0	0	0	0	0	0	0	0	2	1	2	2	2	2	2	1	3
4180	1	0	0	0	0		17	3	3	0	0	1	1	2	.B	2	2	1	.B	2	0			1	1	0	0	0	0	0	0	0	0	3	2	3	3	3	3	3	1	3
4220	1	0	0	0	0		16	2	3	0	0	1	2	2	.B	2	3	1	.B	2	0			1	1	0	0	0	0	0	0	0	0	2	2	2	2	2	2	1	3	1
4250	1	0	0	0	0		16	2	3	0	0		1		.B	3		3	.B	3	0			4	0	0	0	1	0	0	0	0	0	2	2	2	2	2	2	3	3	1
4280	1	0	0	0	0		14	1	2	0	0	1	1	4	.B	3	6	1	.B	4	0			1	1	0	0	0	0	0	0	0	0	3	3	2	2	2	2	3	3	1
4290	1	0	0	0	0		17	3	3	0	0	1	1	1	.B	1	3	2	.B	2	0			2	0	1	0	0	0	0	0	0	0	2	1	2	2	2	2	2	1	3
4320	1	0	0	0	0		14	1	2	0	0	2	2	5	.B	3	5	5	.B	3	0			7	0	0	0	0	0	0	1	0	0	3	3	3	3	3	3	2	3	1
4400	1	0	0	0	0		17	3	2	0	0	1	1	1	.B	1	2	2	.B	2	0			2	0	1	0	0	0	0	0	0	0	2	3	2	2	2	2	3	1	3
4460	1	0	0	0	0		14	1	2	0	0	1	1	5	.B	3	2	1	.B	2	0			1	1	0	0	0	0	0	0	0	0	3	3	2	2	2	2	3	1	3
4480	1	0	0	0	0		15	2	3	0	0	1	1	1	.B	1	2	1	.B	2	0			1	1	0	0	0	0	0	0	0	0	2	2	3	3	2	2	3	1	3
4610	1	0	0	0	0		14	1	2	0	0	1	1	4	.B	3	5	1	.B	3	0			1	1	0	0	0	0	0	0	0	0	3	3	3	3	3	3	1	1	3
4660	1	0	0	0	0		13	1	1	0	0	1	1		.B	3	5	1	.B	3	0			4	0	0	0	1	0	0	0	0	0	3	3	2	2	2	2	3	3	1
4730	1	0	0	0	0		14	1	2	0	0	1	1	2	.B	2	6	1	.B	4	0			1	1	0	0	0	0	0	0	0	0	1	2	3	3	3	3	2	1	3
4740	1	0	0	0	0		18	3	4	0	0	1	1	5	.B	3	4	1	.B	3	1	16	1	1	1	0	0	0	0	0	0	0	0	3	3	3	3	1	1	3	3	1
4770	1	0	0	0	0		19	4	3	0	0	1	2	4	.B	3	1	1	.B	1	0			1	1	0	0	0	0	0	0	0	0	3	2	2	2	2	2	2	1	3
4790	1	0	0	0	0		14	1	1	0	0	1	1	4	.B	3	5	1	.B	3	0			1	1	0	0	0	0	0	0	0	0	3	1	1	1	1	1	3	3	1
4880	1	0	0	0	0		16	2	4	0	0	1	1	2	.B	2	2	1	.B	2	0			1	1	0	0	0	0	0	0	0	0	3	2	2	2	2	2	2	1	3
5050	1	0	0	0	0		14	1	1	0	0	1	1		.B	3		1	.B	3	0			1	1	0	0	0	0	0	0	0	0	3	2	2	2	1	1	3	1	3
5070	1	0	0	0	0		17	3	4	0	0	1	2	1	.B	1		1	.B	3	1	14	1	1	1	0	0	0	0	0	0	0	0	1	2	2	2	2	2	3	1	3
5260	1	0	0	0	0		16	2	4	0	0	1	1	5	.B	3	2	1	.B	2	1	16	1	1	1	0	0	0	0	0	0	0	0	2	3	2	2	2	2	2	1	3
5270	1	0	0	0	0		17	3	4	0	0	1	1	2	.B	2	4	1	.B	3	1	16	1	1	1	0	0	0	0	0	0	0	0	2	3	3	3	3	3	3	1	3
5370	1	0	0	0	0		17	3	4	0	0	1	2	1	.B	1	2	1	.B	2	1	16	1	1	1	0	0	0	0	0	0	0	0	3	3	3	3	3	3	3	1	3
5410	1	0	0	0	0		17	3	4	0	1	1	1	5	.B	3		4	.B	3	1	15	1	1	1	0	0	0	0	0	0	0	0	2	2	2	2	3	3	3	1	3
5420	1	0	0	0	0		16	2	1	0	0	1	1	2	.B	2	3	1	.B	2	0			1	1	0	0	0	0	0	0	0	0	3	3	3	3	3	3	2	3	1
5430	1	0	0	0	0		17	3	2	0	0	1	1		.B	3		1	.B	3	0			1	1	0	0	0	0	0	0	0	0	1	2	2	2	2	2	2	3	1
5450	1	0	0	0	0		15	2	2	0	0	1	1	4	.B	3	3	1	.B	2	0			1	1	0	0	0	0	0	0	0	0	2	3	3	3	3	3	3	3	1
5480	1	0	0	0	0		15	2	2	0	0	1	1	5	.B	3	4	1	.B	3	0			1	1	0	0	0	0	0	0	0	0	2	1	3	3	2	2	1	3	1
5660	1	0	0	0	0		16	2	4	0	0	1	1	4	.B	3	6	1	.B	4	0			1	1	0	0	0	0	0	0	0	0	2	2	2	2	2	2	2	2	2
5840	1	0	0	0	0		15	2	3	0	0	1	2	6	.B	4	5	1	.B	3	0			1	1	0	0	0	0	0	0	0	0	3	3	3	3	3	3	3	1	3
5880	1	0	0	0	0		16	2	2	0	0	1	2	2	.B	2	2	3	.B	2	0			3	0	0	1	0	0	0	0	0	0	2	2	2	2	2	2	3	1	3
5890	1	0	0	0	0		16	2	3	0	0	1	1	5	.B	3		1	.B	3	0			1	1	0	0	0	0	0	0	0	0	2	2	2	2	2	2	2	3	1
5900	1	0	0	0	0		16	2	2	0	0	2	2	2	.B	2		3	.B	3	0			4	0	0	0	1	0	0	0	0	0	2	2	1	1	2	2	2	1	3
5960	1	0	0	0	0		17	3	4	0	0	2	2	4	.B	3		4	.B	3	0			4	0	0	0	1	0	0	0	0	0	3	3	3	3	3	3	3	1	3
6120	1	0	0	0	0		18	3	4	0	0	2	2	1	.B	1	4	5	.B	3	1	18	1	7	0	0	0	0	0	0	1	0	0	1	1	1	1	1	1	2	3	1
6160	1	0	0	0	0		17	3	3	0	0	1	1	5	.B	3	4	1	.B	3	1	16	1	1	1	0	0	0	0	0	0	0	0	3	3	2	2	2	2	1	3	1
6220	1	0	0	0	0		18	3	3	0	0	1	2		.B	3		3	.B	3	1	9	1	1	1	0	0	0	0	0	0	0	0	1	1	1	1	1	1	1	1	3
6260	1	0	0	0	0		15	2	1	0	0	1	2	1	.B	1	1	1	.B	1	0			1	1	0	0	0	0	0	0	0	0	1	3	1	1	1	1	1	2	2
6310	1	0	0	0	0		16	2	3	0	0	1	1	2	.B	2	2	3	.B	2	0			1	1	0	0	0	0	0	0	0	0	2	2	3	3	3	3	3	1	3
6370	1	0	0	0	0		14	1	1	0	0	1	1	4	.B	3	5	3	.B	3	0			1	1	0	0	0	0	0	0	0	0	2	3	2	2	2	2	3	1	3
6380	1	0	0	0	0		16	2	4	0	0	1	1	5	.B	3	5	1	.B	3	0			1	1	0	0	0	0	0	0	0	0	2	2	2	2	3	3	3	1	3
6470	1	0	0	0	0		17	3	1	1	0			5	.B	3	5	5	.B	3	0			7	0	0	0	0	0	0	1	0	0	2	2	3	3	3	3	3	3	1
6510	1	0	0	0	0		16	2	4	0	0	1	1	2	.B	2	2	1	.B	2	0			1	1	0	0	0	0	0	0	0	0	3	2	3	3	3	3	3	1	3
6610	1	0	0	0	0		17	3	3	0	0	1	2	5	.B	3	6	1	.B	4	1	15	0	1	1	0	0	0	0	0	0	0	0	2	2	1	1	1	1	2	1	3
6680	1	0	0	0	0		17	3	4	0	0	1	2	1	.B	1	2	1	.B	2	1	16	0	3	0	0	1	0	0	0	0	0	0	1	1	1	1	1	1	3	1	3
6770	1	0	0	0	0		18	3	2	0	0	1	1	4	.B	3	4	1	.B	3	1	13	1	1	1	0	0	0	0	0	0	0	0	2	2	1	1	2	2	3	1	3
6830	1	0	0	0	0		18	3	3	0	0	1	1	5	.B	3	4	1	.B	3	0		1	1	1	0	0	0	0	0	0	0	0	3	2	3	3	1	1	1	1	3
6880	1	0	0	0	0		15	2	1	0	0	1	1	4	.B	3	4	1	.B	3	0			1	1	0	0	0	0	0	0	0	0	2	3	3	3	2	2	2	2	2
6910	1	0	0	0	0		15	2	4	0	0	1	2	2	.B	2	2	1	.B	2	0			1	1	0	0	0	0	0	0	0	0	3	3	2	2	3	3	3	1	3
6960	1	0	0	0	0		15	2	2	0	0	1	1	2	.B	2	2	1	.B	2	0			2	0	1	0	0	0	0	0	0	0	3	1	2	2	3	3	1	1	3
6980	1	0	0	0	0		16	2	4	0	0	2	1		.B	3		2	.B	3	0			2	0	1	0	0	0	0	0	0	0	3	2	2	2	3	3	3	1	3
7070	1	0	0	0	0		15	2	2	0	0	1		3	.B	2	4	5	.B	3	0			1	1	0	0	0	0	0	0	0	0	3	2	1	1	1	1	1	1	3
7150	1	0	0	0	0		17	3	3	0	0	1	2	1	.B	1	1	1	.B	1	0			1	1	0	0	0	0	0	0	0	0	2	2	2	2	2	2	1	1	3
7160	1	0	0	0	0		14	1	1	0	0	1	2	4	.B	3	3	1	.B	2	0			1	1	0	0	0	0	0	0	0	0	1	3	3	3	3	3	2	1	3
7190	1	0	0	0	0		16	2	3	0	1	1		5	.B	3		1	.B	3	1	16	0	1	1	0	0	0	0	0	0	0	0	3	2	2	2				1	3
7210	1	0	0	0	0		14	1	2	0	0	1	1	5	.B	3	6	2	.B	4	0			1	1	0	0	0	0	0	0	0	0	2	2	2	2	2	2	3	1	3
7220	1	0	0	0	0		15	2	1	0	0	1	1	4	.B	3	5	1	.B	3	0			1	1	0	0	0	0	0	0	0	0	3	3	3	3	3	3	3	3	1
7230	1	0	0	0	0		15	2	3	1	0	1	1	5	.B	3	5	1	.B	3	0			1	1	0	0	0	0	0	0	0	0	3	3	3	3	3	3	3	1	3
7290	1	0	0	0	0		13	1	1	0	0	1	1	4	.B	3	4	1	.B	3	0			1	1	0	0	0	0	0	0	0	0	3	3	2	2	2	2	3	1	3
7310	1	0	0	0	0		19	4	3	0	0	1	1	5	.B	3	5	1	.B	3	0			1	1	0	0	0	0	0	0	0	0	2	2	2	2	2	2	2	3	1
7330	1	0	0	0	0		15	2	2	0	0	1	1	1	.B	1	1	1	.B	1	0			1	1	0	0	0	0	0	0	0	0	3	2	3	3	3	3	2	1	3
7340	1	0	0	0	0		14	1	2	0	0	1	1	4	.B	3	3	3	.B	2	0			1	1	0	0	0	0	0	0	0	0	3	2	2	2	2	2	3	1	3
7370	1	0	0	0	0		14	1	1	0	0	1	1	4	.B	3	2	2	.B	2	0			2	0	1	0	0	0	0	0	0	0	3	3	3	3	3	3	2	1	3
7440	1	0	0	0	0		19	4	4	0	0	2	2		.B	3		4	.B	3	1	17	1	5	0	0	0	0	1	0	0	0	0	2	2	1	1	1	1	3	1	3
7480	1	0	0	0	0		14	1	2	0	0	1	1	5	.B	3	5	1	.B	3	0			1	1	0	0	0	0	0	0	0	0	3	3	2	2	2	2	3	1	3
7540	1	0	0	0	0		16	2	4	1	0	1	2	4	.B	3	5	1	.B	3	0			1	1	0	0	0	0	0	0	0	0	3	3	3	3	2	2	3	1	3
7640	1	0	0	0	0		15	2	2	0	0	1	1	6	.B	4	5	5	.B	3	0			7	0	0	0	0	0	0	1	0	0	3	2	2	2	2	2	3	3	1
7660	1	0	0	0	0		13	1	2	0	0	1	1	4	.B	3	4	2	.B	3	0			2	0	1	0	0	0	0	0	0	0	3	3	3	3	3	3	3	1	3
7820	1	0	0	0	0		15	2	1	0	0	1	1	3	.B	2	2	1	.B	2	0			1	1	0	0	0	0	0	0	0	0	2	2	2	2	2	2	2	2	2
7830	1	0	0	0	0		15	2	2	0	0	1	2	4	.B	3	4	1	.B	3	0			1	1	0	0	0	0	0	0	0	0	1	1	1	1	2	2	3	1	3
7850	1	0	0	0	0		15	2	1	0	0	1	2	4	.B	3	5	5	.B	3	0			1	1	0	0	0	0	0	0	0	0	2	2	3	3	2	2	1	1	3
7880	1	0	0	0	0		13	1	1	0	0	1	1	4	.B	3	4	1	.B	3	0			1	1	0	0	0	0	0	0	0	0	2	2	2	2	2	2	2	2	2
7910	1	0	0	0	0		14	1	1	0	0	1	1	1	.B	1	1	1	.B	1	0			1	1	0	0	0	0	0	0	0	0	2	2	2	2	2	2	3	1	3
7930	1	0	0	0	0		15	2	3	0	0	1	1	4	.B	3		3	.B	3	0			1	1	0	0	0	0	0	0	0	0	3	3	3	3	3	3	2	1	3
7990	1	0	0	0	0		16	2	4	0	0	1	2	5	.B	3	1	1	.B	1	0			1	1	0	0	0	0	0	0	0	0	3	2	2	2	2	2	3	3	1
8110	1	0	0	0	0		16	2	2	1	0	1	2	2	.B	2	1	1	.B	1	0			1	1	0	0	0	0	0	0	0	0	3	3	3	3	3	3	3	2	2
8220	1	0	0	0	0		20	4	3	0	1	1	2	4	.B	3	3	1	.B	2	1	17	1	1	1	0	0	0	0	0	0	0	0	3	2	3	3	3	3	3	1	3
8250	1	0	0	0	0		17	3	2	0	0	1	1	2	.B	2	2	2	.B	2	0			2	0	1	0	0	0	0	0	0	0	3	2	3	3	3	3	3	3	1
8270	1	0	0	0	0		14	1	1	0	0	1	2	1	.B	1	1	4	.B	1	0			1	1	0	0	0	0	0	0	0	0	1	3	3	3	2	2	3	2	2
8290	1	0	0	0	0		15	2	2	0	0	2	1	4	.B	3	4	4	.B	3	0			5	0	0	0	0	1	0	0	0	0	2	3	2	2	2	2	2	1	3
8300	1	0	0	0	0		14	1	1	0	0	1	1	1	.B	1	4	3	.B	3	0			1	1	0	0	0	0	0	0	0	0	3	2	2	2	3	3	3	3	1
8450	1	0	0	0	0		13	1	1	0	0	1	2	2	.B	2		1	.B	3	0			9	0	0	0	0	0	0	0	0	1	2	1	1	1	2	2	3	1	3
8460	1	0	0	0	0		16	2	3	0	0	1	1	6	.B	4	5	1	.B	3	0		1	1	1	0	0	0	0	0	0	0	0	2	1	2	2	2	2	2	1	3
8590	1	0	0	0	0		13	1	1		0	2	1	2	.B	2	2	5	.B	2	0			7	0	0	0	0	0	0	1	0	0	1	1	2	2	2	2	3	1	3
8660	1	0	0	0	0		16	2	4	0	0	1	1	2	.B	2	2	1	.B	2	1	16	0	1	1	0	0	0	0	0	0	0	0	2	1	2	2	1	1	3	1	3
8720	1	0	0	0	0		15	2	2	0	0	1	1	5	.B	3	5	1	.B	3	0			1	1	0	0	0	0	0	0	0	0	3	3	3	3	3	3	3	1	3
8770	1	0	0	0	0		15	2	3	0	0	1	1	2	.B	2	4	1	.B	3	0			1	1	0	0	0	0	0	0	0	0	3	2	3	3	3	3	2	1	3
8780	1	0	0	0	0		17	3	4	0	0	2	2	5	.B	3	5	5	.B	3	1	16	0	7	0	0	0	0	0	0	1	0	0	3	2	2	2	3	3	3	1	3
8840	1	0	0	0	0		17	3	3	0	0	1	2	2	.B	2	2	1	.B	2	1	16	1	1	1	0	0	0	0	0	0	0	0	3	3	3	3	2	2	2	1	3
8860	1	0	0	0	0		17	3	4	0	0	1	1	2	.B	2	2	2	.B	2	0			2	0	1	0	0	0	0	0	0	0	3	2	2	2	3	3	3	1	3
8870	1	0	0	0	0		19	4	3	0	0	1	1	2	.B	2		1	.B	3	0			1	1	0	0	0	0	0	0	0	0	2	1	2	2	2	2	1	1	3
8920	1	0	0	0	0		15	2	2	0	0		1	4	.B	3	4	7	.B	3	0			2	0	1	0	0	0	0	0	0	0	3	3	3	3	3	3	3	1	3
8930	1	0	0	0	0		17	3	4	0	0	1	1	4	.B	3	4	1	.B	3	0			2	0	1	0	0	0	0	0	0	0	2	2	2	2	2	2	3	1	3
8990	1	0	0	0	0		16	2	3	0	0	1	1	5	.B	3	5	1	.B	3	0			7	0	0	0	0	0	0	1	0	0	3	2	2	2	2	2	2	1	3
9050	1	0	0	0	0		17	3	4	0	0	1	1	5	.B	3	6	3	.B	4	1	17	0	1	1	0	0	0	0	0	0	0	0	3	3	3	3	3	3	3	1	3
9100	1	0	0	0	0		14	1	1	0	0	1	1	5	.B	3	5	1	.B	3	0			2	0	1	0	0	0	0	0	0	0	3	2	3	3	3	3	3	1	3
9250	1	0	0	0	0		17	3	4	0	0	1	1	1	.B	1	1	1	.B	1	0			1	1	0	0	0	0	0	0	0	0	2	2	2	2	3	3	3	1	3
9280	1	0	0	0	0		17	3	4	0	0	1	1	1	.B	1	4	2	.B	3	0			2	0	1	0	0	0	0	0	0	0	1	1	3	3	2	2	3	3	1
9290	1	0	0	0	0		17	3	4	0	0	1	1	1	.B	1	1	1	.B	1	1	16	1	1	1	0	0	0	0	0	0	0	0	2	2	2	2	2	2	1	1	3
9590	1	0	0	0	0		17	3	3	1	0	1	2	1	.B	1	1	3	.B	1	1	16	1	1	1	0	0	0	0	0	0	0	0	2	2	3	3	3	3	1	1	3
9650	1	0	0	0	0		17	3	4	0	0	1		1	.B	1	1	1	.B	1	0			1	1	0	0	0	0	0	0	0	0	3	2	3	3	3	3	2	1	3
9660	1	0	0	0	0		14	1	2	0	0	1	1	2	.B	2	2	1	.B	2	0			1	1	0	0	0	0	0	0	0	0	1	1	1	1	1	1	3	3	1
9670	1	0	0	0	0		20	4	4	0	0	1	1	2	.B	2	2	1	.B	2	1	18	0	2	0	1	0	0	0	0	0	0	0	1	1	1	1	1	1	3	1	3
9710	1	0	0	0	0		14	1	2	0	0	1	1	4	.B	3	5	1	.B	3	0			1	1	0	0	0	0	0	0	0	0	3	2	2	2	2	2	3	1	3
9770	1	0	0	0	0		14	1	2	0	0	1	1	3	.B	2	2	3	.B	2	1		0	1	1	0	0	0	0	0	0	0	0	2	3	3	3	2	2	3	1	3
9830	1	0	0	0	0		13	1	1	0	0	1	1	5	.B	3	4	1	.B	3	0			1	1	0	0	0	0	0	0	0	0	2	2	2	2	2	2	3	1	3
9840	1	0	0	0	0		15	2	3	0	0	1	1	2	.B	2		1	.B	3	0			1	1	0	0	0	0	0	0	0	0	3	2	2	2	2	2	2	3	1
9860	1	0	0	0	0		16	2	2	0	0	1	1	5	.B	3	5	1	.B	3	0			2	0	1	0	0	0	0	0	0	0	1	2	1	1	1	1	2	1	3
9900	1	0	0	0	0		15	2	2	0	0	1	2	3	.B	2		1	.B	3	0			1	1	0	0	0	0	0	0	0	0	2	3	3	3	3	3	3	1	3
9940	1	0	0	0	0		14	1	2	0	0	1	1	2	.B	2	5	1	.B	3	0			2	0	1	0	0	0	0	0	0	0	3	2	1	1	1	1	2	3	1
10160	1	0	0	0	0		16	2	3	0	0	1	2	4	.B	3	4	5	.B	3	0			7	0	0	0	0	0	0	1	0	0	2	2	3	3	1	1	2	1	3
10210	1	0	0	0	0		14	1	1	0	1	1	1	4	.B	3	4	2	.B	3	0			1	1	0	0	0	0	0	0	0	0	3	2	2	2	2	2	3	1	3
10240	1	0	0	0	0		16	2	3	0	0	1	1	5	.B	3	5	1	.B	3	0			1	1	0	0	0	0	0	0	0	0	2	2	2	2	2	2	3	1	3
10250	1	0	0	0	0		15	2	1	0	0	1	1	3	.B	2	2	5	.B	2	1	1	1	7	0	0	0	0	0	0	1	0	0	1	1	2	2	1	1	3	1	3
10310	1	0	0	0	0		13	1	1	0	0	1	1	5	.B	3	4	1	.B	3	0			1	1	0	0	0	0	0	0	0	0	3	2	2	2	3	3	2	3	1
10330	1	0	0	0	0		14	1	1	0	0	1	1	4	.B	3	2	1	.B	2	0			1	1	0	0	0	0	0	0	0	0	3	1	3	3	1	1	2	1	3
10380	1	0	0	0	0		15	2	2	0	0	1	1	4	.B	3	6	2	.B	4	0			1	1	0	0	0	0	0	0	0	0	3	3	3	3	3	3	3	3	1
10420	1	0	0	0	0		15	2	3	1	1	1	1		.B	3		1	.B	3	1	15	0	1	1	0	0	0	0	0	0	0	0	3	2	3	3	3	3	2	3	1
10430	1	0	0	0	0		14	1	1	0	0	1	1	4	.B	3	5	1	.B	3	0			8	0	0	0	0	0	0	0	1	0	3	3	1	1	1	1	1	1	3
10470	1	0	0	0	0		17	3	3	0	0	1	2	5	.B	3	5	5	.B	3	1	16	0	1	1	0	0	0	0	0	0	0	0	2	2	2	2	1	1	2	1	3
10500	1	0	0	0	0		16	2	4	0	0	1	1	5	.B	3	4	3	.B	3	1	16	0	1	1	0	0	0	0	0	0	0	0	2	2	3	3	3	3	2	1	3
10520	1	0	0	0	0		16	2	4	0	0	1	2	2	.B	2	5	1	.B	3	0			4	0	0	0	1	0	0	0	0	0	3	2	2	2	2	2	3	1	3
10530	1	0	0	0	0		17	3	4	0	0	1	1	1	.B	1	1	3	.B	1	1	16	1	4	0	0	0	1	0	0	0	0	0	2	2	2	2	2	2	2	3	1
10560	1	0	0	0	0		17	3	4	1	1	1	1	4	.B	3		1	.B	3	1	16	1	1	1	0	0	0	0	0	0	0	0	3	2	3	3	2	2	2	1	3
10570	1	0	0	0	0		17	3	4	0	0	1	1	1	.B	1	3	5	.B	2	0			2	0	1	0	0	0	0	0	0	0	3	2	2	2	2	2	3	1	3
10600	1	0	0	0	0		13	1	2	0	0	1	1	5	.B	3	5	5	.B	3	0			7	0	0	0	0	0	0	1	0	0	2	2	2	2	3	3	3	3	1
10740	1	0	0	0	0		15	2	1	0	0	1	1	1	.B	1	1	1	.B	1	0			1	1	0	0	0	0	0	0	0	0	1	3	3	3	3	3	2	3	1
10790	1	0	0	0	0		13	1	1	0	0	1	1		.B	3		1	.B	3	0			4	0	0	0	1	0	0	0	0	0	2	3	3	3	3	3	3	1	3
10850	1	0	0	0	0		16	2	3	0	0	2	2	5	.B	3	5	5	.B	3	1	15	0	7	0	0	0	0	0	0	1	0	0	1	1	1	1	1	1	3	1	3
10860	1	0	0	0	0		16	2	3	0	0	1	1	5	.B	3	4	5	.B	3	0			1	1	0	0	0	0	0	0	0	0	2	2	2	2	2	2	2	1	3
10890	1	0	0	0	0		13	1	1	0	0	1	1	2	.B	2		1	.B	3	0			1	1	0	0	0	0	0	0	0	0	3	3	3	3	3	3	1	3	1
11000	1	0	0	0	0		15	2	4	0	0	1	1	2	.B	2	4	1	.B	3	1	14	1	1	1	0	0	0	0	0	0	0	0	1	2	2	2	2	2	3	1	3
11010	1	0	0	0	0		14	1	1	0	0	1	1		.B	3		1	.B	3	0			3	0	0	1	0	0	0	0	0	0	3	3	3	3	3	3	3	1	3
11030	1	0	0	0	0		16	2	3	1	0	1		2	.B	2	1	1	.B	1	1	16	0	1	1	0	0	0	0	0	0	0	0	3	3	3	3	3	3	2	2	2
11060	1	0	0	0	0		17	3	3	0	0	1	1		.B	3		1	.B	3	0			1	1	0	0	0	0	0	0	0	0	3	2	2	2	2	2	2	2	2
11130	1	0	0	0	0		16	2	3	0	0	1	1	5	.B	3	5	1	.B	3	0			1	1	0	0	0	0	0	0	0	0	3	3	4		4		3	1	3
11180	1	0	0	0	0		15	2	3	0	0	1	1		.B	3	5	1	.B	3	0			1	1	0	0	0	0	0	0	0	0	3	3	3	3	3	3	3	3	1
11210	1	0	0	0	0		17	3	3	0	0	1	2	4	.B	3	5	1	.B	3	1	15	1	1	1	0	0	0	0	0	0	0	0	2	2	2	2	2	2	2	1	3
11240	1	0	0	0	0		15	2	2	0	0	1	1	2	.B	2	1	1	.B	1	0			1	1	0	0	0	0	0	0	0	0	3	1	3	3	3	3	3	3	1
11250	1	0	0	0	0		18	3	4	0	0	1	1	1	.B	1	2	1	.B	2	1	12	1	1	1	0	0	0	0	0	0	0	0	3	3	3	3	3	3	3	3	1
11310	1	0	0	0	0		14	1	2	0	0	1	1	4	.B	3	4	1	.B	3	0			1	1	0	0	0	0	0	0	0	0	2	2	2	2	2	2	3	1	3
11380	1	0	0	0	0		14	1	1	0	0	1	1	5	.B	3	5	3	.B	3	0			2	0	1	0	0	0	0	0	0	0	2	2	2	2	3	3	3	2	2
11390	1	0	0	0	0		14	1	2	0	0	1	1	1	.B	1	1	1	.B	1	0			1	1	0	0	0	0	0	0	0	0	3	3	2	2	3	3	3	1	3
11400	1	0	0	0	0		16	2	4	0	0	1	1	4	.B	3	4	1	.B	3	0			1	1	0	0	0	0	0	0	0	0	3	3	3	3	3	3	3	1	3
11530	1	0	0	0	0		16	2	3	0	0	1	1	1	.B	1	1	1	.B	1	0			1	1	0	0	0	0	0	0	0	0	3	3	3	3	3	3	3	3	1
11560	1	0	0	0	0		14	1	2	0	0	1	2	5	.B	3	5	1	.B	3	0			1	1	0	0	0	0	0	0	0	0	3	3	3	3	3	3	3	1	3
11570	1	0	0	0	0		17	3	3	0	0	1	1	2	.B	2	5	1	.B	3	0			1	1	0	0	0	0	0	0	0	0	3	3	4		2	2	3	2	2
11740	1	0	0	0	0		16	2	2	0	0	2	2		.B	3		5	.B	3	0		1	1	1	0	0	0	0	0	0	0	0	2	2	2	2	2	2	2	3	1
11750	1	0	0	0	0		16	2	2	0	0	1	1	4	.B	3	5	2	.B	3					0	0	0	0	0	0	0	0	0
11770	1	0	0	0	0		19	4	4	0	0	1	2	2	.B	2	2	1	.B	2	1	15	0	1	1	0	0	0	0	0	0	0	0	2	2	2	2	2	2	2	3	1
11800	1	0	0	0	0		15	2	3	0	0	1	1	2	.B	2	2	1	.B	2	0			1	1	0	0	0	0	0	0	0	0	1	3	2	2	2	2	2	1	3
11850	1	0	0	0	0		18	3	4	0	0	1	1	4	.B	3	5	3	.B	3				7	0	0	0	0	0	0	1	0	0	2	1	2	2	2	2	3	1	3
11860	1	0	0	0	0		17	3	4	0	0	1	1	2	.B	2	2	1	.B	2	1	12	1	1	1	0	0	0	0	0	0	0	0	2	1	2	2	2	2	3	1	3
11900	1	0	0	0	0		13	1	1	0	0	2			.B	3		4	.B	3	0			4	0	0	0	1	0	0	0	0	0	3	2	2	2	2	2	3	3	1
11910	1	0	0	0	0		14	1	1	0	0	1	1	5	.B	3	4	1	.B	3	0			1	1	0	0	0	0	0	0	0	0	2	1	1	1	1	1	1	1	3
11920	1	0	0	0	0		17	3	4	0	0	1	1	2	.B	2	2	1	.B	2	0			1	1	0	0	0	0	0	0	0	0	3	3	2	2	2	2	3	3	1
12030	1	0	0	0	0		17	3	4	0	0	1	1	3	.B	2	1	1	.B	1	1	16	0	2	0	1	0	0	0	0	0	0	0	2	2	3	3	2	2	1	1	3
12110	1	0	0	0	0		14	1	2	0	0	1	1	2	.B	2	4	1	.B	3	0			1	1	0	0	0	0	0	0	0	0	3	2	2	2	3	3	3	1	3
12130	1	0	0	0	0		17	3	4	0	0	1	1	1	.B	1		1	.B	3	1	16	0	1	1	0	0	0	0	0	0	0	0	3	2	2	2	3	3	2	1	3
12140	1	0	0	0	0		16	2	2	0	0	1	1	5	.B	3	4	1	.B	3	0			1	1	0	0	0	0	0	0	0	0	3	3	3	3	3	3	3	1	3
12190	1	0	0	0	0		15	2	2	0	0	2	2	5	.B	3	5	5	.B	3	0			7	0	0	0	0	0	0	1	0	0	3	3	3	3	3	3	2	2	2
12230	1	0	0	0	0		14	1	2	0	0	1	1	1	.B	1	1	1	.B	1	0			1	1	0	0	0	0	0	0	0	0	1	1	1	1	1	1	2	3	1
12290	1	0	0	0	0		15	2	2	0	0	1	1	2	.B	2	2	5	.B	2	0			7	0	0	0	0	0	0	1	0	0	3	3	3	3	2	2	3	3	1
12330	1	0	0	0	0		15	2	2	0	0	1	1	2	.B	2	6	1	.B	4	0			1	1	0	0	0	0	0	0	0	0	3	2	2	2	2	2	3	1	3
12340	1	0	0	0	0		17	3	4	0	0	1	1	2	.B	2	2	1	.B	2	0			1	1	0	0	0	0	0	0	0	0	3	3	3	3	3	3	2	3	1
12540	1	0	0	0	0		19	4	4	0	0	1	1	1	.B	1	1	2	.B	1	0			2	0	1	0	0	0	0	0	0	0	2	1	2	2	2	2	3	1	3
12650	1	0	0	0	0		16	2	4	0	0	1	1	5	.B	3	5	2	.B	3	0			1	1	0	0	0	0	0	0	0	0	1	3	3	3	3	3	2	1	3
12700	1	0	0	0	0		14	1	1	0	0	1	1	1	.B	1	1	1	.B	1	0			1	1	0	0	0	0	0	0	0	0	3	3	1	1	2	2	3	3	1
12730	1	0	0	0	0		13	1	1	0	0	1	2	1	.B	1		1	.B	3	0			1	1	0	0	0	0	0	0	0	0	3	3	2	2	2	2	3	3	1
12750	1	0	0	0	0		14	1	2	1	0	2	2	5	.B	3	6	5	.B	4	0			7	0	0	0	0	0	0	1	0	0	2	2	3	3	3	3	3	1	3
12910	1	0	0	0	0		17	3	3	0	0	1	1	4	.B	3	4	1	.B	3	1	13	0	1	1	0	0	0	0	0	0	0	0	3	3	4		3	3	3	2	2
12930	1	0	0	0	0		16	2	4	0	0	1	2	1	.B	1	1	1	.B	1	1	4	1	1	1	0	0	0	0	0	0	0	0	1	2	3	3	3	3	2	1	3
12950	1	0	0	0	0		14	1	2	0	0	2		6	.B	4	1	5	.B	1	0			7	0	0	0	0	0	0	1	0	0	2	2	3	3	3	3	3	1	3
12980	1	0	0	0	0		17	3	3	0	0	1	1	2	.B	2	1	1	.B	1	1	4	1	1	1	0	0	0	0	0	0	0	0	2	1	2	2	2	2	2	1	3
13000	1	0	0	0	0		14	1	1	0	0	1	2	2	.B	2	4	1	.B	3	1	14	1	1	1	0	0	0	0	0	0	0	0	1	1	3	3	3	3	1	1	3
13010	1	0	0	0	0		14	1	1	0	0	1	2	4	.B	3		1	.B	3	0			1	1	0	0	0	0	0	0	0	0	3	2	3	3	2	2	2	2	2
13240	1	0	0	0	0		14	1	2	0	0	1	1	5	.B	3	6	1	.B	4	1	14	1	1	1	0	0	0	0	0	0	0	0	3	2
13250	1	0	0	0	0		16	2	4	0	0	1	1		.B	3		1	.B	3	0			1	1	0	0	0	0	0	0	0	0	2	1	2	2	2	2	2	3	1
13300	1	0	0	0	0		15	2	2	0	0	2	1	2	.B	2	2	2	.B	2	0			4	0	0	0	1	0	0	0	0	0	3	3	3	3	2	2	1	1	3
13350	1	0	0	0	0		15	2	2	0	0	1	1	1	.B	1	1	1	.B	1	0			1	1	0	0	0	0	0	0	0	0	3	3	2	2	2	2	2	1	3
13400	1	0	0	0	0		17	3	4	0	0	1	1	4	.B	3	4	1	.B	3	0			2	0	1	0	0	0	0	0	0	0	3	3	3	3	3	3	3	1	3
13420	1	0	0	0	0		16	2	2	0	0	1		4	.B	3	4	5	.B	3	0			1	1	0	0	0	0	0	0	0	0	1	3	3	3	2	2	3	1	3
13430	1	0	0	0	0		14	1	2	0	0	1	1	5	.B	3	5	1	.B	3	0			1	1	0	0	0	0	0	0	0	0	3	3	4		4		3	1	3
13520	1	0	0	0	0		16	2	3	0	0	1	1	6	.B	4	3	1	.B	2	1	16	1	1	1	0	0	0	0	0	0	0	0	2	2	2	2	3	3	3	1	3
13550	1	0	0	0	0		14	1	2	0	0	1	1	4	.B	3	4	1	.B	3	0			1	1	0	0	0	0	0	0	0	0	3	3	2	2	3	3	3	3	1
13560	1	0	0	0	0		13	1	1	1	0	2	2	2	.B	2	1	3	.B	1	0			7	0	0	0	0	0	0	1	0	0	1	1	2	2	1	1	3	1	3
13600	1	0	0	0	0		16	2	4	0	0		1		.B	3		2	.B	3	0			4	0	0	0	1	0	0	0	0	0	2	1	1	1	1	1	2	1	3
13740	1	0	0	0	0		16	2	3	0	0	1	1	2	.B	2	2	1	.B	2	0			1	1	0	0	0	0	0	0	0	0	2	1	2	2	2	2	3	1	3
13790	1	0	0	0	0		15	2	2	0	0	1	1	5	.B	3	5	2	.B	3	0			1	1	0	0	0	0	0	0	0	0	3	3	3	3	3	3	3	1	3
13850	1	0	0	0	0		16	2	3	0	0	2	2	1	.B	1	1	4	.B	1	0			3	0	0	1	0	0	0	0	0	0	3	3	3	3	3	3	2	1	3
13940	1	0	0	0	0		13	1	2	0	1	1	1	2	.B	2		3	.B	3	0			1	1	0	0	0	0	0	0	0	0	3	3	2	2	1	1	2	3	1
13950	1	0	0	0	0		13	1	1	0	0	1	1	4	.B	3	4	3	.B	3	0			4	0	0	0	1	0	0	0	0	0	3	3	3	3	2	2	2	1	3
13970	1	0	0	0	0		14	1	1	1	0	2	2		.B	3		4	.B	3	0			7	0	0	0	0	0	0	1	0	0	3	3	3	3	3	3	2	3	1
14060	1	0	0	0	0		17	3	3	0	0	1	2	4	.B	3		1	.B	3	0			1	1	0	0	0	0	0	0	0	0	1	1	1	1	1	1	1	1	3
14090	1	0	0	0	0		16	2	4	0	0	1	1	4	.B	3		7	.B	3	0			9	0	0	0	0	0	0	0	0	1	3	3	2	2	2	2	2	1	3
14100	1	0	0	0	0		16	2	3	0	0	2	1		.B	3		5	.B	3	0			7	0	0	0	0	0	0	1	0	0	1	1	1	1	1	1	3
14150	1	0	0	0	0		14	1	2	0	0	1	1	2	.B	2	4	1	.B	3	0			1	1	0	0	0	0	0	0	0	0	3	3	3	3	3	3	3	1	3
14220	1	0	0	0	0		16	2	4	0	0	1	2	5	.B	3		4	.B	3	1	16	0	1	1	0	0	0	0	0	0	0	0	3	3	3	3	2	2	2	3	1
14270	1	0	0	0	0		14	1	1	0	0	1	1	3	.B	2	3	2	.B	2	0			4	0	0	0	1	0	0	0	0	0	2	3	2	2	3	3	3	3	1
14410	1	0	0	0	0		14	1	1	0	0	1	1	3	.B	2	3	1	.B	2	0			2	0	1	0	0	0	0	0	0	0	3	3	3	3	3	3	2	1	3
14480	1	0	0	0	0		19	4	4	0	0	2	2	4	.B	3	5	5	.B	3	0			7	0	0	0	0	0	0	1	0	0	3	1	2	2	3	3	3	1	3
14490	1	0	0	0	0		15	2	2	0	0	2	1	4	.B	3		5	.B	3	1	8	1	7	0	0	0	0	0	0	1	0	0	3	3	3	3	3	3	3	1	3
14540	1	0	0	0	0		16	2	3	0	0	1	1	2	.B	2	2	1	.B	2	1	15	1	1	1	0	0	0	0	0	0	0	0	1	3	3	3	3	3	3	3	1
14550	1	0	0	0	0		20	4	3	0	0	1	1	4	.B	3	5	1	.B	3	1	3	0	1	1	0	0	0	0	0	0	0	0	1	1	2	2	2	2	2	2	2
14580	1	0	0	0	0		13	1	1	0	0	1	1	4	.B	3	5	1	.B	3	0			1	1	0	0	0	0	0	0	0	0	2	2	2	2	2	2	2	1	3
14620	1	0	0	0	0		13	1	1	0	0	2	1		.B	3		5	.B	3	0			7	0	0	0	0	0	0	1	0	0	3	3	4		1	1	2	3	1
14710	1	0	0	0	0		16	2	4	0	0	1	1	5	.B	3	5	2	.B	3	1	16	0	1	1	0	0	0	0	0	0	0	0	1	2	3	3	2	2	1	1	3
14770	1	0	0	0	0		16	2	1	0	0	1	2	4	.B	3	5	5	.B	3	0			1	1	0	0	0	0	0	0	0	0	3	2	3	3	3	3	3	1	3
14810	1	0	0	0	0		13	1	1	0	0	1	1	4	.B	3	6	1	.B	4	0			1	1	0	0	0	0	0	0	0	0	3	3	2	2	3	3	3	1	3
14910	1	0	0	0	0		15	2	3	0	1	1	1	4	.B	3	4	5	.B	3	1	15	1	7	0	0	0	0	0	0	1	0	0	3	1	1	1	1	1	1	1	3
14920	1	0	0	0	0		16	2	3	0	0	1	2	2	.B	2	5	1	.B	3	0			1	1	0	0	0	0	0	0	0	0	3	2	3	3	3	3	2	1	3
14970	1	0	0	0	0		15	2	1	0	0	1	1	2	.B	2	3	1	.B	2	0			2	0	1	0	0	0	0	0	0	0	3	3	3	3	3	3	3	3	1
15010	1	0	0	0	0		16	2	3	0	0	1	1	1	.B	1	5	5	.B	3	0			7	0	0	0	0	0	0	1	0	0	3	2	3	3	3	3	3	1	3
15050	1	0	0	0	0		14	1	2	0	0	2	2	2	.B	2	2	5	.B	2	0			7	0	0	0	0	0	0	1	0	0	3	2	3	3	3	3	3	3	1
15170	1	0	0	0	0		14	1	1	0	0	1	1	5	.B	3	5	5	.B	3	0			1	1	0	0	0	0	0	0	0	0	3	2	2	2	2	2	3	1	3
15180	1	0	0	0	0		14	1	1	0	0	1	1	2	.B	2	2	1	.B	2	0			1	1	0	0	0	0	0	0	0	0	3	3	1	1	2	2	1	3	1
15230	1	0	0	0	0		13	1	1	0	0	1	1	4	.B	3	5	1	.B	3	0			1	1	0	0	0	0	0	0	0	0	1	3	3	3	1	1	2	3	1
15270	1	0	0	0	0		20	4	4	0	0	1	1	4	.B	3		1	.B	3	1	18	1	1	1	0	0	0	0	0	0	0	0	3	3	3	3	3	3	2	3	1
15340	1	0	0	0	0		13	1	1	0	0	1	1		.B	3		1	.B	3	0			1	1	0	0	0	0	0	0	0	0	2	3	3	3	2	2	1	2	2
15360	1	0	0	0	0		14	1	2	0	0	1	1	4	.B	3	2	1	.B	2	0			1	1	0	0	0	0	0	0	0	0	2	2	2	2	1	1	1	1	3
15410	1	0	0	0	0		16	2	3	0	0	1	1	5	.B	3	6	5	.B	4	0			1	1	0	0	0	0	0	0	0	0	2	2	2	2	2	2	3	1	3
15420	1	0	0	0	0		16	2	3	0	0	1	1	5	.B	3		4	.B	3	1	1	1	7	0	0	0	0	0	0	1	0	0	1	2	1	1	2	2	3	1	3
15430	1	0	0	0	0		18	3	3	0	0	1	1	5	.B	3	5	1	.B	3	1	18	1	1	1	0	0	0	0	0	0	0	0	1	2	1	1	2	2	2	1	3
15450	1	0	0	0	0		15	2	3	0	0	1	1		.B	3		1	.B	3	0			1	1	0	0	0	0	0	0	0	0	3	2	2	2	2	2	3	1	3
15480	1	0	0	0	0		16	2	3	0	0	1	1	5	.B	3	5	1	.B	3	1	16	1	1	1	0	0	0	0	0	0	0	0	1	3	3	3	3	3	2	3	1
15490	1	0	0	0	0		14	1	1	0	0	1	1		.B	3		2	.B	3	0			2	0	1	0	0	0	0	0	0	0	2	2	2	2	2	2	2	3	1
15520	1	0	0	0	0		17	3	4	0	0	1	2	5	.B	3	1	1	.B	1	0			1	1	0	0	0	0	0	0	0	0	2	1	2	2	2	2	3	3	1
15540	1	0	0	0	0		16	2	4	0	0	1	1	5	.B	3	5	5	.B	3	0			1	1	0	0	0	0	0	0	0	0	1	2	1	1	2	2	3	1	3
15590	1	0	0	0	0		17	3	2	0	0	1	1	1	.B	1	5	5	.B	3	0			7	0	0	0	0	0	0	1	0	0	1	3	3	3	3	3	3	3	1
15600	1	0	0	0	0		16	2	3	0	0	1	2	2	.B	2	2	1	.B	2	0			1	1	0	0	0	0	0	0	0	0	3	3	3	3	3	3	3	1	3
15640	1	0	0	0	0		14	1	1	0	0	1	1		.B	3	5	1	.B	3	0			1	1	0	0	0	0	0	0	0	0	2	3	3	3	2	2	2	3	1
15810	1	0	0	0	0		18	3	4	0	0	1	1	1	.B	1	1	1	.B	1	0			1	1	0	0	0	0	0	0	0	0	2	1	2	2	2	2	3	3	1
15830	1	0	0	0	0		14	1	3	0	0	1	1	1	.B	1		3	.B	3	0			1	1	0	0	0	0	0	0	0	0	2	1	2	2	2	2	3	1	3
15880	1	0	0	0	0		13	1	1	0	0	2	2	1	.B	1	1	4	.B	1	1	12	0	5	0	0	0	0	1	0	0	0	0	1	1	2	2	1	1	1	3	1
15970	1	0	0	0	0		16	2	2	0	0	1	1	4	.B	3	5	1	.B	3	1	14	1	1	1	0	0	0	0	0	0	0	0	3	3	4		1	1	2	1	3
15990	1	0	0	0	0		16	2	3	0		1	1	4	.B	3	5	1	.B	3	1	16	1	1	1	0	0	0	0	0	0	0	0	3	3	2	2	2	2	2	1	3
16080	1	0	0	0	0		15	2	3	0	0	1	1	4	.B	3	2	5	.B	2	0			7	0	0	0	0	0	0	1	0	0	3	3	3	3	3	3	2	3	1
16150	1	0	0	0	0		17	3	3	0	0	1	2	5	.B	3	5	1	.B	3	1	14	1	1	1	0	0	0	0	0	0	0	0	2	1	2	2	2	2	3	1	3
16160	1	0	0	0	0		20	4	4	0	0	1	1	1	.B	1	1	1	.B	1	1	15	0	1	1	0	0	0	0	0	0	0	0	1	2	2	2	2	2	2	3	1
16170	1	0	0	0	0		16	2	3	0	0	1	1	2	.B	2		5	.B	3	0			7	0	0	0	0	0	0	1	0	0	2	2	2	2	3	3	3	1	3
16200	1	0	0	0	0		16	2	3	0	0	1	1	4	.B	3	5	2	.B	3	0			2	0	1	0	0	0	0	0	0	0	2	2	2	2	2	2	3	3	1
16210	1	0	0	0	0		14	1	1	0	0	2	2		.B	3		3	.B	3	0			4	0	0	0	1	0	0	0	0	0	3	3	2	2	2	2	3	3	1
16250	1	0	0	0	0		16	2	2	0	0	1	1	4	.B	3	5	1	.B	3	0			1	1	0	0	0	0	0	0	0	0	2	1	2	2	2	2	1	3	1
16260	1	0	0	0	0		14	1	1	0	0	1	1	5	.B	3	3	5	.B	2	0			1	1	0	0	0	0	0	0	0	0	3	3	3	3	3	3	3	1	3
16500	1	0	0	0	0		15	2	3	0	0	1	1	5	.B	3	4	1	.B	3	1	14	1	1	1	0	0	0	0	0	0	0	0	2	3	2	2	2	2	3	1	3
16510	1	0	0	0	0		17	3	2	0	0	1	1	4	.B	3	5	1	.B	3	0			3	0	0	1	0	0	0	0	0	0	3	3	4		4		2	1	3
16540	1	0	0	0	0		15	2	3	0	0	1	2	4	.B	3	5	1	.B	3	0			4	0	0	0	1	0	0	0	0	0	3	2	2	2	2	2	2	1	3
16550	1	0	0	0	0		13	1	1	0	0	1	1	4	.B	3	5	1	.B	3	1	13	1	1	1	0	0	0	0	0	0	0	0	1	3	2	2	2	2	2	3	1
16570	1	0	0	0	0		15	2	1	0	0	1	2	1	.B	1	1	1	.B	1	0			3	0	0	1	0	0	0	0	0	0	3	3	3	3	3	3	2	1	3
16580	1	0	0	0	0		13	1	1	0	0	1	2	4	.B	3	5	1	.B	3	0			1	1	0	0	0	0	0	0	0	0	3	2	2	2	2	2	3	1	3
16690	1	0	0	0	0		14	1	3	0	0	1	2	5	.B	3	1	1	.B	1	0			1	1	0	0	0	0	0	0	0	0	3	3	3	3	3	3	3	1	3
16790	1	0	0	0	0		16	2	3	0	0	1	1	5	.B	3	5	1	.B	3	0			1	1	0	0	0	0	0	0	0	0	3	2	4		3	3	3	3	1
16820	1	0	0	0	0		16	2	4	0	0	1	1	6	.B	4	6	1	.B	4	1	16	1	1	1	0	0	0	0	0	0	0	0	3	3	3	3	3	3	3	1	3
16950	1	0	0	0	0		16	2	4	0	0	1	1	5	.B	3	5	2	.B	3	0			2	0	1	0	0	0	0	0	0	0	3	3	3	3	3	3	2	1	3
17080	1	0	0	0	0		15	2	2	0	0	1	1	2	.B	2	2	1	.B	2	0			1	1	0	0	0	0	0	0	0	0	2	1	2	2	1	1	3	1	3
17140	1	0	0	0	0		16	2	3	0	0	1	1	4	.B	3		1	.B	3	0			1	1	0	0	0	0	0	0	0	0	3	1	2	2	1	1	3	1	3
17150	1	0	0	0	0		14	1	2	0	0	1	1	2	.B	2	4	1	.B	3	0			1	1	0	0	0	0	0	0	0	0	2	3	2	2	2	2	2	1	3
17220	1	0	0	0	0		15	2	2	0	0	1	1	4	.B	3		1	.B	3	0			1	1	0	0	0	0	0	0	0	0	3	3	3	3	2	2	2	1	3
17320	1	0	0	0	0		15	2	2	0	0	2	1		.B	3	5	5	.B	3	0			7	0	0	0	0	0	0	1	0	0	2	2	2	2	2	2	3	1	3
17330	1	0	0	0	0		18	3	4	0	0	1	2	1	.B	1	2	1	.B	2	0			1	1	0	0	0	0	0	0	0	0	1	2	3	3	3	3	2	1	3
17380	1	0	0	0	0		16	2	4	0	0	1	1	4	.B	3	5	4	.B	3	0			1	1	0	0	0	0	0	0	0	0	2	2	2	2	2	2	2	2	2
17480	1	0	0	0	0		14	1	1	0	0	1		4	.B	3	2	1	.B	2	0			1	1	0	0	0	0	0	0	0	0	3	3	3	3	3	3	2	2	2
17510	1	0	0	0	0		15	2	2	0	0	1	1	5	.B	3	6	5	.B	4	0			1	1	0	0	0	0	0	0	0	0	2	2	1	1	2	2	3	1	3
17520	1	0	0	0	0		18	3	4	0	0	1	2	1	.B	1	1	1	.B	1	0			1	1	0	0	0	0	0	0	0	0	3	2	2	2	2	2	3	1	3
17540	1	0	0	0	0		15	2	2	0	0	1	1	2	.B	2	1	2	.B	1	0			2	0	1	0	0	0	0	0	0	0	3	2	3	3	2	2	2	3	1
17550	1	0	0	0	0		15	2	2	0	0	1	1	4	.B	3	4	1	.B	3	1	13	0	9	0	0	0	0	0	0	0	0	1	3	3	2	2	2	2	3	1	3
17600	1	0	0	0	0		16	2	4	0	0	1	1	2	.B	2	3	5	.B	2	0			7	0	0	0	0	0	0	1	0	0	1	1	3	3	3	3	1	1	3
17640	1	0	0	0	0		16	2	2	0	0	1	1	6	.B	4	5	1	.B	3	0			1	1	0	0	0	0	0	0	0	0	3	3	3	3	3	3	3	1	3
17700	1	0	0	0	0		17	3	4	0	0	1	1		.B	3		3	.B	3	0			2	0	1	0	0	0	0	0	0	0	2	1	1	1	1	1
17720	1	0	0	0	0		16	2	3	0	0	1	1		.B	3	4	1	.B	3	0			1	1	0	0	0	0	0	0	0	0	3	3	3	3	3	3	3	1	3
17770	1	0	0	0	0		16	2	3	0	0	1	1	3	.B	2	5	1	.B	3	0			1	1	0	0	0	0	0	0	0	0	3	3	3	3	3	3	2	1	3
17810	1	0	0	0	0		19	4	4	0	0	1	2	4	.B	3	1	1	.B	1	0			1	1	0	0	0	0	0	0	0	0	1	3	3	3	3	3	2	2	2
17820	1	0	0	0	0		15	2	2	0	0	1	2	4	.B	3	5	1	.B	3	0			1	1	0	0	0	0	0	0	0	0	2	2	2	2	2	2	2	1	3
17880	1	0	0	0	0		13	1	3	0	0	1	2	5	.B	3	5	1	.B	3	0			1	1	0	0	0	0	0	0	0	0	3	3	3	3	3	3	2	1	3
17900	1	0	0	0	0		16	2	2	0	0	2	2		.B	3	3	4	.B	2	1	16	1	5	0	0	0	0	1	0	0	0	0	1	1	1	1	1	1	3	1	3
17930	1	0	0	0	0		16	2	3	0	0	1	1	2	.B	2	2	1	.B	2	0			1	1	0	0	0	0	0	0	0	0	3	2	1	1	2	2	2	1	3
17970	1	0	0	0	0		20	4	4	0	0	1	1	2	.B	2		1	.B	3	0			1	1	0	0	0	0	0	0	0	0	3	2	3	3	3	3	3	1	3
17980	1	0	0	0	0		18	3	3	0	0	1	2	1	.B	1	4	1	.B	3	1	17	0	1	1	0	0	0	0	0	0	0	0	1	1	2	2	1	1	2	1	3
17990	1	0	0	0	0		15	2	3	0	0	1	1	5	.B	3	2	2	.B	2	0			1	1	0	0	0	0	0	0	0	0	3	3	3	3	3	3	3	1	3
18020	1	0	0	0	0		16	2	2	0	0	1	2	1	.B	1	1	1	.B	1	1	16	0	3	0	0	1	0	0	0	0	0	0	2	2	2	2	1	1	3	1	3
18070	1	0	0	0	0		16	2	3	0	0	2	2	5	.B	3	1	5	.B	1	1	15	1	7	0	0	0	0	0	0	1	0	0	2	2	4		2	2	2	3	1
18110	1	0	0	0	0		13	1	1	0	0	1		5	.B	3	5	4	.B	3	0			4	0	0	0	1	0	0	0	0	0	3	3	2	2	3	3	2	3	1
18160	1	0	0	0	0		16	2	2	0	1	1		3	.B	2		1	.B	3	0			1	1	0	0	0	0	0	0	0	0	1	1	1	1	3	3	2	1	3
18170	1	0	0	0	0		13	1	1	0	0	1	2	5	.B	3		1	.B	3	0			1	1	0	0	0	0	0	0	0	0	2	2	3	3	3	3	3	3	1
18190	1	0	0	0	0		15	2	3	0	0	1	1	5	.B	3	6	2	.B	4	0			2	0	1	0	0	0	0	0	0	0	3	3	3	3	3	3	2	1	3
18230	1	0	0	0	0		18	3	4	0	0	1	2	1	.B	1	1	1	.B	1	0			1	1	0	0	0	0	0	0	0	0	2	2	2	2	2	2	3	1	3
18240	1	0	0	0	0		13	1	2	0	0	1	2	6	.B	4		1	.B	3	0			1	1	0	0	0	0	0	0	0	0	3	2	3	3	2	2	3	1	3
18310	1	0	0	0	0		17	3	4	0	0	1	1	1	.B	1	1	2	.B	1	0			2	0	1	0	0	0	0	0	0	0	2	1	1	1	2	2	2	1	3
18360	1	0	0	0	0		17	3	3	0	1	1	2	5	.B	3	1	3	.B	1	0			1	1	0	0	0	0	0	0	0	0	3	3	4		4		3	1	3
18370	1	0	0	0	0		18	3	3	0	1	1	1	2	.B	2		1	.B	3	1	16	1	1	1	0	0	0	0	0	0	0	0	3	2	2	2	2	2	3	1	3
18400	1	0	0	0	0		14	1	2	0	0	2	1	5	.B	3	2	7	.B	2	0			1	1	0	0	0	0	0	0	0	0	3	3	3	3	3	3	2	3	1
18410	1	0	0	0	0		14	1	1	0	0	1	1	6	.B	4	5	1	.B	3	0			1	1	0	0	0	0	0	0	0	0	3	3	2	2	3	3	3	3	1
18560	1	0	0	0	0		17	3	1	0	0			5	.B	3	5	1	.B	3	0			1	1	0	0	0	0	0	0	0	0	3	2	2	2	2	2	2	3	1
18580	1	0	0	0	0		17	3	3	0	0	1	2	1	.B	1	1	1	.B	1	0			3	0	0	1	0	0	0	0	0	0	2	2	3	3	1	1	2	1	3
18630	1	0	0	0	0		18	3	3	0	0	1	2	2	.B	2	2	1	.B	2	0			1	1	0	0	0	0	0	0	0	0	3	3	3	3	3	3	3	3	1
18650	1	0	0	0	0		17	3	1	0	0	1	1	3	.B	2	5	1	.B	3	0			1	1	0	0	0	0	0	0	0	0	2	2	4		4		2	2	2
18720	1	0	0	0	0		14	1	1	0	0	2	2	2	.B	2		4	.B	3	0			6	0	0	0	0	0	1	0	0	0	3	3	3	3	2	2	3	3	1
18740	1	0	0	0	0		18	3	4	0	1	1	1	2	.B	2	3	2	.B	2	1	18	0	1	1	0	0	0	0	0	0	0	0	3	3	3	3	3	3	3	1	3
18750	1	0	0	0	0		14	1	2	0	0	2	1	4	.B	3	2	4	.B	2	0			6	0	0	0	0	0	1	0	0	0	2	3	2	2	2	2	2	1	3
18760	1	0	0	0	0		15	2	2	0	0	1	1	5	.B	3		1	.B	3	0			1	1	0	0	0	0	0	0	0	0	2	2	2	2	2	2	2	1	3
18780	1	0	0	0	0		16	2	3	0	0	1	1	4	.B	3	4	2	.B	3	1	16	1	2	0	1	0	0	0	0	0	0	0	3	2	2	2	2	2	2	1	3
18800	1	0	0	0	0		14	1	1	0	0	1	1	1	.B	1	1	3	.B	1	0			1	1	0	0	0	0	0	0	0	0	3	3	3	3	3	3	3	3	1
18840	1	0	0	0	0		16	2	2	0	0	1	1	4	.B	3	4	1	.B	3	0			1	1	0	0	0	0	0	0	0	0	3	3	2	2	3	3	2	1	3
18920	1	0	0	0	0		14	1	2	0	0	1	1	4	.B	3	4	1	.B	3	0			1	1	0	0	0	0	0	0	0	0	3	3	3	3	3	3	3	1	3
18930	1	0	0	0	0		17	3	4	0	0	1	2	2	.B	2	5	1	.B	3	1	17	1	1	1	0	0	0	0	0	0	0	0	3	2	2	2	2	2	2	3	1
18950	1	0	0	0	0		17	3	3	0	0	1	1	4	.B	3		1	.B	3	0			1	1	0	0	0	0	0	0	0	0	3	3	3	3	3	3	3	1	3
18990	1	0	0	0	0		13	1	1	0	0	1	2	2	.B	2	4	4	.B	3	0			5	0	0	0	0	1	0	0	0	0	2	2	2	2	2	2	2	1	3
19060	1	0	0	0	0		17	3	3	0	0	1	1	4	.B	3	5	1	.B	3	0		0	1	1	0	0	0	0	0	0	0	0	3	2	3	3	2	2	2	3	1
19090	1	0	0	0	0		17	3	3	0	1	1	1	4	.B	3	1	2	.B	1	1	17	0	1	1	0	0	0	0	0	0	0	0	3	3	4		3	3	2	2	2
19110	1	0	0	0	0		19	4	3	0	0	1	2	4	.B	3	2	1	.B	2	0		1	1	1	0	0	0	0	0	0	0	0	1	1	1	1	1	1	1	1	3
19140	1	0	0	0	0		14	1	2	0	0	1	2	4	.B	3	1	1	.B	1	0			1	1	0	0	0	0	0	0	0	0	3	1	2	2	2	2	1	1	3
19280	1	0	0	0	0		16	2	2	0	0	2	2	4	.B	3	4	5	.B	3	1	15	1	7	0	0	0	0	0	0	1	0	0	2	1	2	2	2	2	3	1	3
19340	1	0	0	0	0		14	1	2	0	0	1	1	5	.B	3	5	1	.B	3	0			1	1	0	0	0	0	0	0	0	0	3	3	3	3	2	2	3	1	3
19350	1	0	0	0	0		16	2	4	0	0	1	2	1	.B	1	1	1	.B	1	0			1	1	0	0	0	0	0	0	0	0	3	3	3	3	3	3	3	1	3
19370	1	0	0	0	0		17	3	3	0	0	1	1	2	.B	2	2	1	.B	2	0			1	1	0	0	0	0	0	0	0	0	3	3	3	3	3	3	3	1	3
19390	1	0	0	0	0		18	3	4	0	0	1	1	5	.B	3	6	1	.B	4	0			1	1	0	0	0	0	0	0	0	0	2	2	3	3	2	2	3	3	1
19450	1	0	0	0	0		13	1	2	0	0	1	1	2	.B	2	2	1	.B	2	0			1	1	0	0	0	0	0	0	0	0	1	3	2	2	2	2	2	1	3
19490	1	0	0	0	0		18	3	4	0	0	1	1	5	.B	3	5	1	.B	3	1	18	1	1	1	0	0	0	0	0	0	0	0	3	3	3	3	3	3	3	3	1
19610	1	0	0	0	0		15	2	2	0	0	1	1	1	.B	1	1	1	.B	1	0			1	1	0	0	0	0	0	0	0	0	3	2	1	1	1	1
19760	1	0	0	0	0		14	1	2	0	0	1	1	1	.B	1	1	1	.B	1	0			3	0	0	1	0	0	0	0	0	0	3	2	2	2	3	3	3	1	3
19780	1	0	0	0	0		16	2	4	0	0	1	1	5	.B	3	5	1	.B	3	0			1	1	0	0	0	0	0	0	0	0	1	2	2	2	2	2	2	1	3
19910	1	0	0	0	0		16	2	3	0	0	1	2	5	.B	3	4	1	.B	3	0			1	1	0	0	0	0	0	0	0	0	3	3	3	3	3	3	3	1	3
19960	1	0	0	0	0		14	1	1	0	0	2	2	5	.B	3	4	4	.B	3	0			1	1	0	0	0	0	0	0	0	0	3	2	2	2	2	2	2	1	3
19990	1	0	0	0	0		17	3	3	0	0	1	1	4	.B	3	5	5	.B	3	1	16	1	7	0	0	0	0	0	0	1	0	0	3	2	3	3	3	3	1	1	3
20010	1	0	0	0	0		15	2	1	0	0	1	1	5	.B	3	5	1	.B	3	0			1	1	0	0	0	0	0	0	0	0	1	2	2	2	1	1	2	1	3
20280	1	0	0	0	0		13	1	1	0	0	1	2	1	.B	1		1	.B	3	0			1	1	0	0	0	0	0	0	0	0	3	2	3	3	3	3	3	2	2
20300	1	0	0	0	0		13	1	1	0	0	1	1	5	.B	3	5	1	.B	3	0			2	0	1	0	0	0	0	0	0	0	3	3	2	2	2	2	3	3	1
20360	1	0	0	0	0		17	3	3	0	0	1	2	1	.B	1		1	.B	3	1	1	1	1	1	0	0	0	0	0	0	0	0	2	1	2	2	2	2	2	1	3
20440	1	0	0	0	0		17	3	4	0	0	1	2	1	.B	1	1	1	.B	1	1	14	0	3	0	0	1	0	0	0	0	0	0	3	3	4		2	2	3	1	3
20450	1	0	0	0	0		16	2	3	0	0	1	1	4	.B	3		1	.B	3	0			1	1	0	0	0	0	0	0	0	0	3	2	3	3	2	2	3	1	3
20510	1	0	0	0	0		14	1	1	0	0	1	1	5	.B	3	4	5	.B	3	0			7	0	0	0	0	0	0	1	0	0	3	2	2	2	2	2	3	3	1
20520	1	0	0	0	0		17	3	3	0	0	1	1	5	.B	3	5	1	.B	3	0			1	1	0	0	0	0	0	0	0	0	3	3	3	3	2	2	2	3	1
20680	1	0	0	0	0		14	1	1	0	0	1	1	1	.B	1	4	3	.B	3	0			1	1	0	0	0	0	0	0	0	0	2	2	2	2	2	2	3	1	3
20720	1	0	0	0	0		15	2	3	0	0	1	1	6	.B	4		5	.B	3	0			1	1	0	0	0	0	0	0	0	0	2	2	2	2	3	3	3	1	3
20740	1	0	0	0	0		16	2	4	0	0	1	2		.B	3		1	.B	3	0			3	0	0	1	0	0	0	0	0	0	3	2	2	2	3	3	3	1	3
20780	1	0	0	0	0		15	2	2	0	0	1	1	4	.B	3	4	2	.B	3	0			2	0	1	0	0	0	0	0	0	0	3	3	2	2	3	3	1	3	1
20870	1	0	0	0	0		14	1	2	0	0	1	1	5	.B	3		1	.B	3	0			1	1	0	0	0	0	0	0	0	0	3	2	2	2	2	2	2	1	3
20900	1	0	0	0	0		16	2	2	0	0	1	1	5	.B	3	5	1	.B	3	0			1	1	0	0	0	0	0	0	0	0	2	2	3	3	3	3	3	1	3
21100	1	0	0	0	0		15	2	4	0	0	2	2	2	.B	2	2	4	.B	2	0			5	0	0	0	0	1	0	0	0	0	3	3	2	2	3	3	3	1	3
21220	1	0	0	0	0		16	2	3	0	0	1		4	.B	3		3	.B	3	0			1	1	0	0	0	0	0	0	0	0	2	2	2	2	2	2	3	1	3
21340	1	0	0	0	0		13	1	1	0	0	1	1	5	.B	3	4	1	.B	3	0			1	1	0	0	0	0	0	0	0	0	3	3	2	2	2	2	2	3	1
21380	1	0	0	0	0		17	3	3	0	0	1	1	2	.B	2		1	.B	3	0			1	1	0	0	0	0	0	0	0	0	2	2	2	2	2	2	2	2	2
21390	1	0	0	0	0		19	4	4	1	0	1	2	4	.B	3	2	1	.B	2	1	16	0	1	1	0	0	0	0	0	0	0	0	2	2	3	3	3	3	2
21410	1	0	0	0	0		16	2	2	0	0	1	1		.B	3		3	.B	3	0			1	1	0	0	0	0	0	0	0	0	2	2	2	2	2	2	2	1	3
21450	1	0	0	0	0		14	1	2	0	0	1	1	1	.B	1	1	1	.B	1	0			1	1	0	0	0	0	0	0	0	0	3	2	2	2	1	1	2	1	3
21500	1	0	0	0	0		14	1	2	0	0	1	1	4	.B	3	5	5	.B	3	0			2	0	1	0	0	0	0	0	0	0	2	3	3	3	2	2	2	3	1
21540	1	0	0	0	0		17	3	4	0	0	2	1	4	.B	3	1	4	.B	1	1	16	1	6	0	0	0	0	0	1	0	0	0	3	2	3	3	2	2	3	1	3
21870	1	0	0	0	0		13	1	1	0	0	1	1	4	.B	3	4	1	.B	3	0			1	1	0	0	0	0	0	0	0	0	3	3	3	3	3	3	2	3	1
21940	1	0	0	0	0		14	1	2	0	0	1	1	6	.B	4	6	5	.B	4	1	14	1	1	1	0	0	0	0	0	0	0	0	3	2	2	2	3	3	3	1	3
21970	1	0	0	0	0		17	3	3	0	0	1	1		.B	3		1	.B	3	1	17	1	1	1	0	0	0	0	0	0	0	0	3	2	3	3	3	3	1	1	3
22010	1	0	0	0	0		14	1	1	0	0	1	1	2	.B	2	4	1	.B	3	0			1	1	0	0	0	0	0	0	0	0	2	1	2	2	1	1	1	3	1
22130	1	0	0	0	0		18	3	4	0	0	1	2	1	.B	1	1	1	.B	1	1	17	1	1	1	0	0	0	0	0	0	0	0	3	2	3	3	3	3	2	1	3
22200	1	0	0	0	0		16	2	3	0	0	1	1	5	.B	3	5	1	.B	3	0			1	1	0	0	0	0	0	0	0	0	2	3	1	1	2	2	2	1	3
22340	1	0	0	0	0		14	1	1	0	0	1	1	4	.B	3	4	1	.B	3	0			1	1	0	0	0	0	0	0	0	0	3	3	3	3	3	3	2	2	2
22460	1	0	0	0	0		16	2	3	0	0	1	1	2	.B	2	2	1	.B	2	0			1	1	0	0	0	0	0	0	0	0	3	3	3	3	3	3	2	3	1
22490	1	0	0	0	0		13	1	1	0	0	1	1	4	.B	3	4	1	.B	3	0			1	1	0	0	0	0	0	0	0	0	3	3	3	3	3	3	1	3	1
22520	1	0	0	0	0		14	1	2	0	0	1	2	2	.B	2	5	1	.B	3	0			1	1	0	0	0	0	0	0	0	0	2	2	3	3	3	3	2	1	3
22590	1	0	0	0	0		14	1	2	0	0	1	1	2	.B	2	4	1	.B	3	0			2	0	1	0	0	0	0	0	0	0	3	3	4		3	3	2	2	2
22600	1	0	0	0	0		15	2	1	0	0	1	1	2	.B	2	5	1	.B	3	1	15	1	1	1	0	0	0	0	0	0	0	0	3	3	3	3	2	2	2	1	3
22630	1	0	0	0	0		17	3	4	0	0	1	2	4	.B	3	5	1	.B	3	1	16	1	1	1	0	0	0	0	0	0	0	0	3	3	3	3	3	3	3	1	3
22650	1	0	0	0	0		14	1	1	0	0	1	1	2	.B	2	4	1	.B	3	0			1	1	0	0	0	0	0	0	0	0	3	2	2	2	2	2	3	3	1
22660	1	0	0	0	0		13	1	1	0	0	1		2	.B	2	2	1	.B	2	0			1	1	0	0	0	0	0	0	0	0	2	2	2	2	2	2	2	1	3
22760	1	0	0	0	0		16	2	2	0	0	1	1	2	.B	2	4	2	.B	3	1	15	1	1	1	0	0	0	0	0	0	0	0	3	2	2	2	3	3	3	1	3
22870	1	0	0	0	0		13	1	1	0	0	1	1	2	.B	2	3	1	.B	2	0			1	1	0	0	0	0	0	0	0	0	3	3	3	3	3	3	3	3	1
22880	1	0	0	0	0		14	1	1	0	0	1	1	4	.B	3	4	2	.B	3	0			1	1	0	0	0	0	0	0	0	0	2	2	2	2	2	2	3	3	1
22890	1	0	0	0	0		16	2	1	0	0	1	1		.B	3		3	.B	3	0			1	1	0	0	0	0	0	0	0	0	3	3	3	3	2	2	2	1	3
22990	1	0	0	0	0		14	1	1	0	0	1	1	5	.B	3		1	.B	3	0			1	1	0	0	0	0	0	0	0	0	1	3	3	3	3	3	3	1	3
23020	1	0	0	0	0		16	2	3	0	0		1	4	.B	3		2	.B	3	0			2	0	1	0	0	0	0	0	0	0	2	2	2	2	2	2	2	1	3
23030	1	0	0	0	0		13	1	1	0	0	1	2	4	.B	3	5	1	.B	3	0			1	1	0	0	0	0	0	0	0	0	3	2	2	2	3	3	2	1	3
23110	1	0	0	0	0		16	2	3	0	0			3	.B	2	3	5	.B	2	0			1	1	0	0	0	0	0	0	0	0	1	3	3	3	3	3	3	1	3
23130	1	0	0	0	0		15	2	2	0	0	1	1		.B	3		1	.B	3	0			1	1	0	0	0	0	0	0	0	0	2	2	2	2	3	3	3	3	1
23240	1	0	0	0	0		17	3	4	0	0	1	1	5	.B	3	2	1	.B	2	0			1	1	0	0	0	0	0	0	0	0	2	2	2	2	2	2
23290	1	0	0	0	0		17	3	4	0	0	1	2		.B	3	1	1	.B	1	1	17	0	1	1	0	0	0	0	0	0	0	0	3	3	3	3	3	3	3	1	3
23320	1	0	0	0	0		14	1	1	0	0	1	2	4	.B	3	1	1	.B	1	0			1	1	0	0	0	0	0	0	0	0	3	3	3	3	2	2	3	1	3
23330	1	0	0	0	0		13	1	1	0	0	1	2	2	.B	2		1	.B	3	0			1	1	0	0	0	0	0	0	0	0	3	3	3	3	3	3	3	1	3
23520	1	0	0	0	0		19	4	2	0	0		1		.B	3	5	3	.B	3	0			2	0	1	0	0	0	0	0	0	0	3	3	2	2	2	2	2	3	1
23540	1	0	0	0	0		20	4	4	0	0	1	1	2	.B	2	2	3	.B	2	0			3	0	0	1	0	0	0	0	0	0	2	2	2	2	3	3	3	3	1
23560	1	0	0	0	0		13	1	1	0	0	1	1	4	.B	3	5	5	.B	3	0			1	1	0	0	0	0	0	0	0	0	2	2	2	2	1	1	2	3	1
23570	1	0	0	0	0		20	4	3	1	0	1	1	1	.B	1	1	1	.B	1	1	17	1	2	0	1	0	0	0	0	0	0	0	2	2	2	2	2	2	2	1	3
23660	1	0	0	0	0		15	2	1	0	0	2	2	5	.B	3	5	4	.B	3	0			5	0	0	0	0	1	0	0	0	0	3	3	2	2	3	3	3	2	2
23710	1	0	0	0	0		16	2	3	0	0	1	1	1	.B	1		1	.B	3	0			4	0	0	0	1	0	0	0	0	0	3	3	3	3	3	3	3	1	3
23760	1	0	0	0	0		17	3	4	0	0	1	2	5	.B	3	5	4	.B	3	1	17	1	1	1	0	0	0	0	0	0	0	0	2	2	2	2	3	3	3	3	1
23890	1	0	0	0	0		14	1	1	0	0	1	2	4	.B	3	4	1	.B	3	0			1	1	0	0	0	0	0	0	0	0	3	2	3	3	2	2	2	3	1
23920	1	0	0	0	0		15	2	3	0	0	1	1	2	.B	2	2	1	.B	2	1	15	1	1	1	0	0	0	0	0	0	0	0	2	2	4		4		3	2	2
23940	1	0	0	0	0		14	1	2	0	0	1	1	5	.B	3	6	1	.B	4	1	1	1	1	1	0	0	0	0	0	0	0	0	2	3	4		4		2	1	3
23990	1	0	0	0	0		16	2	3	0	0	1		4	.B	3		1	.B	3	0			1	1	0	0	0	0	0	0	0	0	3	3	3	3	3	3	3	1	3
24000	1	0	0	0	0		14	1	1	0	0	1	1	4	.B	3	1	1	.B	1	0			1	1	0	0	0	0	0	0	0	0	3	3	3	3	3	3	1	3	1
24050	1	0	0	0	0		17	3	3	0	0	1	2	2	.B	2	1	1	.B	1	0			1	1	0	0	0	0	0	0	0	0	3	2	2	2	1	1	3	1	3
24070	1	0	0	0	0		16	2	2	0	0	1	1	2	.B	2	5	1	.B	3	0			1	1	0	0	0	0	0	0	0	0	2	2	2	2	2	2		1	3
24210	1	0	0	0	0		13	1	1	0	0	1	1	5	.B	3	5	1	.B	3	0			4	0	0	0	1	0	0	0	0	0	3	3	3	3	3	3	3	3	1
24240	1	0	0	0	0		14	1	1	1	0	1	1	5	.B	3	5	5	.B	3	0			7	0	0	0	0	0	0	1	0	0	3	2	2	2	3	3	2	1	3
24350	1	0	0	0	0		16	2	4	0	0	2	1	2	.B	2	4	3	.B	3	0			2	0	1	0	0	0	0	0	0	0	3	3	2	2	2	2	3	3	1
24360	1	0	0	0	0		15	2	2	0	0	1	1	1	.B	1	1	1	.B	1	0			1	1	0	0	0	0	0	0	0	0	3	3	3	3	3	3	3	1	3
24470	1	0	0	0	0		17	3	2	0	0	1	1	5	.B	3	5	5	.B	3	0			1	1	0	0	0	0	0	0	0	0	1	2	2	2	1	1	2	1	3
24480	1	0	0	0	0		15	2	2	0	0		1	1	.B	1	1	5	.B	1	1	13	0	7	0	0	0	0	0	0	1	0	0	3	3	3	3	1	1	3	1	3
24650	1	0	0	0	0		20	4	4	0	1	1	1	5	.B	3		1	.B	3	1	18	1	1	1	0	0	0	0	0	0	0	0	1	2	2	2	2	2	1	1	3
24680	1	0	0	0	0		16	2	1	0	0	1	2	2	.B	2	2	1	.B	2	0			1	1	0	0	0	0	0	0	0	0	3	3	3	3	2	2	2	1	3
24710	1	0	0	0	0		16	2	2	0	0	2	1	3	.B	2	3	5	.B	2	0			7	0	0	0	0	0	0	1	0	0	2	2	3	3	2	2	2	3	1
24720	1	0	0	0	0		14	1	1	0	0	1	1	1	.B	1		1	.B	3	0			1	1	0	0	0	0	0	0	0	0	2	1	2	2	1	1	1	1	3
24730	1	0	0	0	0		15	2	3	0	0	1	1	2	.B	2	4	1	.B	3	0			1	1	0	0	0	0	0	0	0	0	3	1	2	2	2	2	3	3	1
24810	1	0	0	0	0		14	1	1	0	0	2	2		.B	3		4	.B	3	0			9	0	0	0	0	0	0	0	0	1	3	3	3	3	2	2	2	1	3
24840	1	0	0	0	0		19	4	4	0	1	1	1	4	.B	3	4	2	.B	3	1	17	0	1	1	0	0	0	0	0	0	0	0	2	1	2	2	2	2	2	3	1
24920	1	0	0	0	0		16	2	3	0	0	1	1	4	.B	3		1	.B	3	0			1	1	0	0	0	0	0	0	0	0	3	3	2	2	3	3	2	1	3
24960	1	0	0	0	0		17	3	4	0	0	1	2	2	.B	2	1	1	.B	1	0			1	1	0	0	0	0	0	0	0	0	1	3	3	3	3	3	3	1	3
25120	1	0	0	0	0		16	2	3	0	0	1	1		.B	3	5	1	.B	3	1	13	1	1	1	0	0	0	0	0	0	0	0	3	2	3	3	3	3	3	1	3
25160	1	0	0	0	0		16	2	2	0	0	2	2		.B	3		3	.B	3	1	7	1	4	0	0	0	1	0	0	0	0	0	3	3	3	3	3	3	2	1	3
25170	1	0	0	0	0		15	2	2	0	0	1	2	1	.B	1	1	1	.B	1	0			1	1	0	0	0	0	0	0	0	0	1	1	1	1	1	1	2	1	3
25190	1	0	0	0	0		17	3	2	0	0	1	1	1	.B	1	4	1	.B	3	1	14	1	1	1	0	0	0	0	0	0	0	0	2	3	1	1	2	2	2	3	1
25200	1	0	0	0	0		14	1	2	0	0	1	1	5	.B	3	5	1	.B	3	1	12	0	1	1	0	0	0	0	0	0	0	0	3	3	2	2	3	3	3	3	1
25220	1	0	0	0	0		16	2	2	0	0	1	1	4	.B	3	4	1	.B	3	0			1	1	0	0	0	0	0	0	0	0	3	3	3	3	3	3	3	1	3
25260	1	0	0	0	0		18	3	2	1	0	2	2	2	.B	2	2	7	.B	2	1	16	0	3	0	0	1	0	0	0	0	0	0	1	3	3	3	2	2	2	1	3
25360	1	0	0	0	0		16	2	3	0	0	1	1	5	.B	3	4	5	.B	3	1	1	1	1	1	0	0	0	0	0	0	0	0	3	2	2	2	2	2	2	1	3
25440	1	0	0	0	0		14	1	2	0	0	1	2	3	.B	2	4	1	.B	3	0			1	1	0	0	0	0	0	0	0	0	3	2	2	2	3	3	2	1	3
25480	1	0	0	0	0		16	2	1	0	0	1	1	2	.B	2	2	1	.B	2	0			2	0	1	0	0	0	0	0	0	0	3	2	3	3	2	2	2	3	1
25610	1	0	0	0	0		15	2	3	0	0	1	1	5	.B	3	5	1	.B	3	1	15	1	1	1	0	0	0	0	0	0	0	0	2	2	2	2	2	2	3	1	3
25670	1	0	0	0	0		13	1	1	0	0	1	1	2	.B	2	2	1	.B	2	0			6	0	0	0	0	0	1	0	0	0	3	3	3	3	3	3	3	1	3
25690	1	0	0	0	0		16	2	3	0	0	1	2	4	.B	3	4	3	.B	3	0			1	1	0	0	0	0	0	0	0	0	2	2	3	3	3	3	3	1	3
25700	1	0	0	0	0		14	1	2	0	0	1	2	5	.B	3	5	1	.B	3	0			1	1	0	0	0	0	0	0	0	0	3	3	3	3	3	3	3	3	1
25850	1	0	0	0	0		16	2	4	0	0	1	1	4	.B	3	5	1	.B	3	1	16	1	1	1	0	0	0	0	0	0	0	0	2	1	2	2	3	3	3	3	1
25880	1	0	0	0	0		17	3	4	0	0	1	1	5	.B	3	5	4	.B	3	0			7	0	0	0	0	0	0	1	0	0	2	1	1	1	1	1	3	1	3
25890	1	0	0	0	0		15	2	2	0	0	1	1	4	.B	3	4	1	.B	3	0			1	1	0	0	0	0	0	0	0	0	1	2	2	2	2	2	2	1	3
26020	1	0	0	0	0		15	2	2	0	0	1	1	5	.B	3	4	2	.B	3	1	15	0	2	0	1	0	0	0	0	0	0	0	2	2	2	2	2	2	3
26040	1	0	0	0	0		15	2	2	0	0	2	1	4	.B	3	5	5	.B	3	0			7	0	0	0	0	0	0	1	0	0	3	3	2	2	1	1	1	3	1
26050	1	0	0	0	0		13	1	1	0	0	1	1	4	.B	3	4	1	.B	3	0			1	1	0	0	0	0	0	0	0	0	3	1	2	2	3	3	3	1	3
26160	1	0	0	0	0		17	3	1	0	0	1	1	2	.B	2	2	1	.B	2	0			2	0	1	0	0	0	0	0	0	0	3	3	2	2	3	3	3	3	1
26180	1	0	0	0	0		15	2	3	0	0	1	1	1	.B	1	1	3	.B	1	0			1	1	0	0	0	0	0	0	0	0	3	2	2	2	3	3	2	3	1
26190	1	0	0	0	0		14	1	1	0	0	1	1	5	.B	3	5	1	.B	3	0			1	1	0	0	0	0	0	0	0	0	3	3	2	2	2	2	3	1	3
26200	1	0	0	0	0		16	2	3	0	0	1	2		.B	3		1	.B	3	1	15	0	1	1	0	0	0	0	0	0	0	0	1	1	2	2	1	1	2	1	3
26330	1	0	0	0	0		16	2	2	0	0	1	2		.B	3		1	.B	3	1	16	1	1	1	0	0	0	0	0	0	0	0	1	3	3	3	3	3	2	1	3
26350	1	0	0	0	0		15	2	2	0	0	1	1	4	.B	3	4	4	.B	3	0			5	0	0	0	0	1	0	0	0	0	2	3	3	3	2	2	2	1	3
26390	1	0	0	0	0		16	2	2	0	0	1	1	5	.B	3		1	.B	3	0			1	1	0	0	0	0	0	0	0	0	3	2	3	3	2	2	3	1	3
26430	1	0	0	0	0		14	1	2	0	0	1	1	5	.B	3	2	3	.B	2	0			1	1	0	0	0	0	0	0	0	0	2	2	2	2	2	2	3	1	3
26470	1	0	0	0	0		17	3	3	0	0	1	1	4	.B	3	5	1	.B	3	1	16	1	1	1	0	0	0	0	0	0	0	0	3	3	3	3	3	3	3	1	3
26500	1	0	0	0	0		15	2	3	0	0	1	1	1	.B	1	4	1	.B	3	0			1	1	0	0	0	0	0	0	0	0	3	2	3	3	2	2	3	1	3
26520	1	0	0	0	0		15	2	3	0	0	1	1	5	.B	3	5	1	.B	3	0			1	1	0	0	0	0	0	0	0	0	3	3	3	3	3	3	2	1	3
26540	1	0	0	0	0		13	1	1	0	0	1	1	4	.B	3	5	5	.B	3	0			1	1	0	0	0	0	0	0	0	0	2	2	2	2	3	3	3	1	3
26570	1	0	0	0	0		15	2	2	0	0	1	1	5	.B	3		1	.B	3	0			1	1	0	0	0	0	0	0	0	0	3	3	3	3	3	3	3	3	1
26660	1	0	0	0	0		14	1	2	0	0	1	1	4	.B	3	5	1	.B	3	0			2	0	1	0	0	0	0	0	0	0	2	2	2	2	2	2	3	1	3
26700	1	0	0	0	0		15	2	1	0	1	1	1	5	.B	3		1	.B	3	1	12	0	1	1	0	0	0	0	0	0	0	0	2	3	2	2	2	2	1	1	3
26710	1	0	0	0	0		17	3	4	0	0	1		4	.B	3	2	1	.B	2	1	16	0	1	1	0	0	0	0	0	0	0	0	1	3	4		4		1	3	1
26720	1	0	0	0	0		18	3	2	0	1	1	1	1	.B	1	1	1	.B	1	1	17	1	1	1	0	0	0	0	0	0	0	0	2	1	2	2	2	2	3	1	3
26770	1	0	0	0	0		18	3	3	0	0	1	2	5	.B	3	5	1	.B	3	0			1	1	0	0	0	0	0	0	0	0	3	2	1	1	2	2	3	1	3
26810	1	0	0	0	0		17	3	4	0	0	1	1	5	.B	3		1	.B	3	0			1	1	0	0	0	0	0	0	0	0	2	2	1	1	2	2	2	1	3
26850	1	0	0	0	0		15	2	3	0	0	1	1	4	.B	3	5	1	.B	3	0			1	1	0	0	0	0	0	0	0	0	3	2	3	3	3	3	2	1	3
26930	1	0	0	0	0		17	3	2	0	0	1	1	2	.B	2	2	2	.B	2	0			1	1	0	0	0	0	0	0	0	0	2	1	2	2	2	2	3	1	3
26940	1	0	0	0	0		16	2	3	0	0	1	1		.B	3		1	.B	3	1	16	0	4	0	0	0	1	0	0	0	0	0	3	2	3	3	2	2	2	3	1
27030	1	0	0	0	0		20	4	3	0	0	1	1	2	.B	2	2	1	.B	2	0			1	1	0	0	0	0	0	0	0	0	3	2	1	1	1	1	2	3	1
27040	1	0	0	0	0		15	2	3	0	0	1	1	6	.B	4	6	1	.B	4	0			2	0	1	0	0	0	0	0	0	0	3	2	2	2	3	3	3	1	3
27090	1	0	0	0	0		16	2	3	0	0	2	1	1	.B	1	1	7	.B	1	0			2	0	1	0	0	0	0	0	0	0	3	2	2	2	2	2	3	1	3
27160	1	0	0	0	0		13	1	1	0	0	1	1	4	.B	3	4	1	.B	3	0			1	1	0	0	0	0	0	0	0	0	3	3	3	3	3	3	2	1	3
27180	1	0	0	0	0		18	3	3	0	0	1	1	4	.B	3	4	1	.B	3	0			2	0	1	0	0	0	0	0	0	0	3	2	3	3	3	3	3	3	1
27260	1	0	0	0	0		17	3	4	0	0	1	1	4	.B	3	4	1	.B	3	0			1	1	0	0	0	0	0	0	0	0	1	1	1	1	1	1	3	3	1
27290	1	0	0	0	0		16	2	4	0	0	1	2	2	.B	2	3	1	.B	2	0			1	1	0	0	0	0	0	0	0	0	3	1	1	1	1	1	1	1	3
27300	1	0	0	0	0		15	2	1	0	0	1	1	5	.B	3	4	1	.B	3	0			1	1	0	0	0	0	0	0	0	0	3	3	3	3	3	3	3	1	3
27390	1	0	0	0	0		14	1	3	0	0	1	2	4	.B	3		1	.B	3	1	14	1	1	1	0	0	0	0	0	0	0	0	2	2	2	2	2	2	3	1	3
27400	1	0	0	0	0		17	3	4	0	0	2	2	1	.B	1	1	4	.B	1	0			5	0	0	0	0	1	0	0	0	0	3	3	3	3	3	3	2	1	3
27440	1	0	0	0	0		13	1	2	0	0	1	1	6	.B	4	5	1	.B	3	0			2	0	1	0	0	0	0	0	0	0	3	3	2	2	2	2	3	1	3
27570	1	0	0	0	0		18	3	4	0	0	1	2	4	.B	3		1	.B	3	0			1	1	0	0	0	0	0	0	0	0	3	3	3	3	3	3	3	1	3
27600	1	0	0	0	0		13	1	1	0	0		1	5	.B	3		4	.B	3	0			2	0	1	0	0	0	0	0	0	0	3	3	3	3	3	3	3	3	1
27680	1	0	0	0	0		16	2	3	0	0	1	1	4	.B	3	5	1	.B	3	1	15	1	1	1	0	0	0	0	0	0	0	0	3	2	2	2	3	3	3	1	3
27730	1	0	0	0	0		16	2	3	0	0	1	1	4	.B	3		1	.B	3	0			1	1	0	0	0	0	0	0	0	0	1	2	2	2	2	2	1	1	3
27740	1	0	0	0	0		14	1	2	0	0	1	1	4	.B	3	5	1	.B	3	0			2	0	1	0	0	0	0	0	0	0	2	2	2	2	2	2	3	1	3
27750	1	0	0	0	0		15	2	3	0	0	1	2	2	.B	2	4	1	.B	3	0			1	1	0	0	0	0	0	0	0	0	2	2	3	3	3	3	1	1	3
27760	1	0	0	0	0		16	2	2	0	0	1	1	1	.B	1	4	1	.B	3	0			1	1	0	0	0	0	0	0	0	0	2	2	3	3	3	3	1	1	3
27780	1	0	0	0	0		15	2	3	0	0	1	1	4	.B	3	4	1	.B	3	1	15	1	1	1	0	0	0	0	0	0	0	0	2	3	3	3	3	3	3	1	3
27830	1	0	0	0	0		15	2	1	1	0	1	1	5	.B	3	5	1	.B	3	0		0	1	1	0	0	0	0	0	0	0	0	3	3	4		4		3	1	3
27930	1	0	0	0	0		13	1	1	0	0	1	2	4	.B	3		1	.B	3	0			1	1	0	0	0	0	0	0	0	0	3	3	3	3	3	3	3	3	1
27950	1	0	0	0	0		16	2	2	0	0	1	1		.B	3		1	.B	3	0			1	1	0	0	0	0	0	0	0	0	2	3	3	3	3	3	3	1	3
27960	1	0	0	0	0		13	1	1	0	1	1	2	6	.B	4	6	1	.B	4	0			1	1	0	0	0	0	0	0	0	0	2	2	2	2	2	2	2	1	3
27990	1	0	0	0	0		14	1	1	0	0	2	1	5	.B	3		5	.B	3	0			7	0	0	0	0	0	0	1	0	0	2	2	2	2	3	3	3	3	1
28010	1	0	0	0	0		16	2	3	0	0	1	1	6	.B	4	6	1	.B	4	1	15	1	1	1	0	0	0	0	0	0	0	0	2	2	2	2	2	2	3	1	3
28080	1	0	0	0	0		17	3	4	0	0	1	2	4	.B	3	4	1	.B	3	1	16	0	1	1	0	0	0	0	0	0	0	0	2	1	2	2	2	2	3	1	3
28170	1	0	0	0	0		15	2	2	0	0	1	1		.B	3		1	.B	3	0			1	1	0	0	0	0	0	0	0	0	3	2	2	2	2	2	3	1	3
28250	1	0	0	0	0		13	1	1	0	0	2	2	5	.B	3	5	3	.B	3	0			4	0	0	0	1	0	0	0	0	0	2	2	2	2	2	2	3	3	1
28340	1	0	0	0	0		14	1	1	0	0	1	1	5	.B	3	5	5	.B	3	0			1	1	0	0	0	0	0	0	0	0	3	2	2	2	2	2	3	3	1
28370	1	0	0	0	0		15	2	3	0	0	1	1	5	.B	3	5	5	.B	3	0			1	1	0	0	0	0	0	0	0	0	2	2	2	2	2	2	3	1	3
28380	1	0	0	0	0		16	2	4	0	0	1	1	1	.B	1	1	1	.B	1	0			2	0	1	0	0	0	0	0	0	0	3	3	1	1	2	2	2	1	3
28410	1	0	0	0	0		15	2	2	0	0	1	1	1	.B	1	1	1	.B	1	0			1	1	0	0	0	0	0	0	0	0	3	3	3	3	3	3	3	1	3
28460	1	0	0	0	0		16	2	4	0	0	1	1	1	.B	1	2	1	.B	2	0			1	1	0	0	0	0	0	0	0	0	2	2	2	2	2	2	3	1	3
28500	1	0	0	0	0		13	1	1	0	0	1	2	5	.B	3	5	1	.B	3	0			1	1	0	0	0	0	0	0	0	0	3	3	3	3	3	3	2	2	2
28540	1	0	0	0	0		16	2	3	0	0	2	2		.B	3		3	.B	3	0			4	0	0	0	1	0	0	0	0	0	2	2	2	2	2	2	3	1	3
28590	1	0	0	0	0		15	2	2	0	0	1	2	1	.B	1	1	1	.B	1	0			1	1	0	0	0	0	0	0	0	0	2	2	3	3	3	3	2	1	3
28680	1	0	0	0	0		14	1	2	0	0	1	1	2	.B	2	2	1	.B	2	0			1	1	0	0	0	0	0	0	0	0	1	1	2	2	2	2	3	1	3
28700	1	0	0	0	0		15	2	1	0	0	1	1	2	.B	2	1	1	.B	1	0			1	1	0	0	0	0	0	0	0	0	3	3	3	3	2	2	1	1	3
28740	1	0	0	0	0		16	2	4	0	0	1	1	1	.B	1	1	2	.B	1	1	2	1	2	0	1	0	0	0	0	0	0	0	2	2	2	2	1	1	3	1	3
28910	1	0	0	0	0		14	1	1	0	0	1	1	2	.B	2		2	.B	3	0			1	1	0	0	0	0	0	0	0	0	1	2	3	3	2	2	2	2	2
28980	1	0	0	0	0		15	2	2	0	0	1	1	4	.B	3	2	2	.B	2	1	9		1	1	0	0	0	0	0	0	0	0	3	1	2	2	2	2	3	1	3
29080	1	0	0	0	0		16	2	4	0	1	1	1	4	.B	3	3	1	.B	2	1	16	1	1	1	0	0	0	0	0	0	0	0	3	2	2	2	2	2	3	1	3
29170	1	0	0	0	0		13	1	1	0	0	1	1	4	.B	3	5	3	.B	3	0			1	1	0	0	0	0	0	0	0	0	2	1	4		1	1	3	3	1
29260	1	0	0	0	0		16	2	4	0	1	2	1	5	.B	3	4	5	.B	3	1	15	0	7	0	0	0	0	0	0	1	0	0	2	2	2	2	1	1	1	1	3
29290	1	0	0	0	0		16	2	3	0	0	1	1	4	.B	3	4	1	.B	3	0			1	1	0	0	0	0	0	0	0	0	2	3	2	2	3	3	3	3	1
29340	1	0	0	0	0		14	1	2	0	0	2	1	1	.B	1	2	5	.B	2	0			1	1	0	0	0	0	0	0	0	0	3	3	4		3	3	2	3	1
29360	1	0	0	0	0		19	4	4	0	0	1	2	2	.B	2		5	.B	3	1	17	0	1	1	0	0	0	0	0	0	0	0	2	2	3	3	3	3	2	1	3
29400	1	0	0	0	0		17	3	4	0	0	1	1	1	.B	1	1	1	.B	1	0			4	0	0	0	1	0	0	0	0	0	3	2	2	2	3	3	3	1	3
29410	1	0	0	0	0		15	2	2	0	0	1	1	4	.B	3	4	1	.B	3	0			1	1	0	0	0	0	0	0	0	0	3	3	3	3	3	3	2	1	3
29440	1	0	0	0	0		13	1	1	0	0	1	1	5	.B	3	5	1	.B	3	0			1	1	0	0	0	0	0	0	0	0	3	2	2	2	2	2	2	1	3
29490	1	0	0	0	0		14	1	1	0	0	1	1	3	.B	2	3	2	.B	2	1	14	1	1	1	0	0	0	0	0	0	0	0	3	3	3	3	3	3	3	1	3
29520	1	0	0	0	0		14	1	2	0	0	1	1	1	.B	1	3	1	.B	2	0			1	1	0	0	0	0	0	0	0	0	1	2	2	2	2	2	3	3	1
29540	1	0	0	0	0		14	1	2	0	0	1	1	4	.B	3	4	5	.B	3	0			1	1	0	0	0	0	0	0	0	0	3	2	1	1	1	1	2	1	3
29560	1	0	0	0	0		14	1	1	0	0	1	2	2	.B	2		1	.B	3	0			1	1	0	0	0	0	0	0	0	0	3	3	3	3	3	3	2	1	3
29580	1	0	0	0	0		16	2	3	0	0	1	1	4	.B	3		1	.B	3	0			1	1	0	0	0	0	0	0	0	0	2	2	2	2	2	2	3	1	3
29610	1	0	0	0	0		19	4	4	0	0	1	2	2	.B	2	2	1	.B	2	1	16	1	1	1	0	0	0	0	0	0	0	0	2	2	3	3	3	3	3	1	3
29690	1	0	0	0	0		15	2	2	0	0	1	1	4	.B	3	4	3	.B	3	0			2	0	1	0	0	0	0	0	0	0	2	2	2	2	2	2	3	3	1
29740	1	0	0	0	0		13	1	2	0	0	1	1	5	.B	3	5	1	.B	3	0			1	1	0	0	0	0	0	0	0	0	3	3	1	1	3	3	3	1	3
29800	1	0	0	0	0		16	2	1	0	0	1	1	2	.B	2	4	1	.B	3	0			1	1	0	0	0	0	0	0	0	0	1	1	2	2	1	1	1	1	3
29820	1	0	0	0	0		15	2	3	0	0	2	1	5	.B	3		5	.B	3	0			7	0	0	0	0	0	0	1	0	0	2	1	1	1	1	1	3	1	3
29890	1	0	0	0	0		17	3	2	0	0	1	2	4	.B	3	4	1	.B	3	1	16	0	1	1	0	0	0	0	0	0	0	0	3	1	2	2	2	2	2	1	3
29910	1	0	0	0	0		19	4	4	0	0	1	2	2	.B	2	1	1	.B	1	1	17	1	1	1	0	0	0	0	0	0	0	0	3	3	3	3	3	3	3	1	3
29940	1	0	0	0	0		16	2	3	0	0	1	1	4	.B	3	6	1	.B	4	0			1	1	0	0	0	0	0	0	0	0	2	2	2	2	3	3	2	3	1
30000	1	0	0	0	0		14	1	1	0	0	1		1	.B	1	1	5	.B	1	0			7	0	0	0	0	0	0	1	0	0	3	1	2	2	2	2	2	3	1
30140	1	0	0	0	0		17	3	1	0	0	1	1	5	.B	3	1	1	.B	1	0			1	1	0	0	0	0	0	0	0	0	3	3	3	3	3	3	2	1	3
30170	1	0	0	0	0		14	1	1	0	0	1	2		.B	3		3	.B	3	0			1	1	0	0	0	0	0	0	0	0	3	2	3	3	3	3	3
30180	1	0	0	0	0		15	2	2	0	0	1			.B	3		5	.B	3	0			1	1	0	0	0	0	0	0	0	0	1	2	3	3	2	2	2	2	2
30320	1	0	0	0	0		13	1	1	0	0	1	1	5	.B	3	5	1	.B	3	0			1	1	0	0	0	0	0	0	0	0	3	3	3	3	3	3	1	1	3
30350	1	0	0	0	0		16	2	4	0	0	1	1	4	.B	3	4	1	.B	3	0			1	1	0	0	0	0	0	0	0	0	3	3	3	3	3	3	3	1	3
30360	1	0	0	0	0		14	1	3	0	0	1	1	4	.B	3	5	1	.B	3	0			2	0	1	0	0	0	0	0	0	0	3	2	2	2	3	3	3	1	3
30720	1	0	0	0	0		14	1	1	0	0	2	1	2	.B	2	2	2	.B	2	1	14	1	2	0	1	0	0	0	0	0	0	0	2	2	2	2	3	3	3	3	1
30760	1	0	0	0	0		15	2	2	0	0	1	1	1	.B	1	1	1	.B	1	0			1	1	0	0	0	0	0	0	0	0	3	2	2	2	2	2	3	1	3
30840	1	0	0	0	0		18	3	4	0	0	1	1		.B	3		1	.B	3	1	17	0	1	1	0	0	0	0	0	0	0	0	3	3	3	3	3	3	1	1	3
30920	1	0	0	0	0		16	2	2	0	0	1		2	.B	2		1	.B	3	1	15	1	1	1	0	0	0	0	0	0	0	0	2	2	1	1	2	2	1	1	3
30990	1	0	0	0	0		15	2	1	0	0	1	1	2	.B	2	2	1	.B	2	0			1	1	0	0	0	0	0	0	0	0	3	3	3	3	1	1	3	3	1
31020	1	0	0	0	0		15	2	3	0	0	1	1	4	.B	3	4	1	.B	3	0			1	1	0	0	0	0	0	0	0	0	3	2	2	2	3	3	2	1	3
31070	1	0	0	0	0		15	2	2	0	0	1	2	4	.B	3	4	1	.B	3	0			1	1	0	0	0	0	0	0	0	0	1	2	2	2	2	2	2	1	3
31120	1	0	0	0	0		14	1	2	0	0	2	2	2	.B	2	4	5	.B	3	0			7	0	0	0	0	0	0	1	0	0	2	2	2	2	1	1	2	3	1
31130	1	0	0	0	0		17	3	4	0	0	1	1	3	.B	2	4	1	.B	3	0			1	1	0	0	0	0	0	0	0	0	2	2	2	2	2	2	3	3	1
31170	1	0	0	0	0		13	1	1	0	0	1	1	5	.B	3	5	1	.B	3	0			1	1	0	0	0	0	0	0	0	0	2	2	2	2	2	2	3
31210	1	0	0	0	0		14	1	1	0	0	1	1	3	.B	2	1	5	.B	1	0			1	1	0	0	0	0	0	0	0	0	2	2	2	2	1	1	3	1	3
31280	1	0	0	0	0		18	3	3	0	0	1	2	2	.B	2		4	.B	3	1	15	1	1	1	0	0	0	0	0	0	0	0	3	3	4		4		3	2	2
31320	1	0	0	0	0		17	3	3	0	0	1	1	1	.B	1	2	1	.B	2	0			1	1	0	0	0	0	0	0	0	0	2	2	2	2	2	2	2	1	3
31360	1	0	0	0	0		16	2	4	0	0	2	1	4	.B	3	2	3	.B	2	1	14	1	2	0	1	0	0	0	0	0	0	0	2	1	2	2	2	2	3	1	3
31490	1	0	0	0	0		14	1	1	0	0	1	1	2	.B	2	3	1	.B	2	0			1	1	0	0	0	0	0	0	0	0	1	3	1	1	1	1	3	1	3
31510	1	0	0	0	0		13	1	2	0	0	1	1	1	.B	1	1	1	.B	1	0			1	1	0	0	0	0	0	0	0	0	3	2	2	2	2	2	2	1	3
31780	1	0	0	0	0		16	2	3	0	0	1	2	4	.B	3	4	1	.B	3	0			1	1	0	0	0	0	0	0	0	0	1	2	3	3	2	2	3	1	3
31820	1	0	0	0	0		16	2	4	0	1	1	1	1	.B	1	1	1	.B	1	0			1	1	0	0	0	0	0	0	0	0	1	1	2	2	2	2	3	1	3
31890	1	0	0	0	0		17	3	2	0	0	2	2		.B	3		5	.B	3	1	16	1	5	0	0	0	0	1	0	0	0	0	2	2	2	2	2	2	1	3	1
32000	1	0	0	0	0		16	2	2	0	0	1	1	6	.B	4	6	1	.B	4	0			1	1	0	0	0	0	0	0	0	0	3	2	3	3	3	3	3	1	3
32060	1	0	0	0	0		15	2	2	0	0	1	1	3	.B	2	2	1	.B	2	0			1	1	0	0	0	0	0	0	0	0	3	2	2	2	2	2	2	1	3
32110	1	0	0	0	0		13	1	1	0	0	1	1	4	.B	3	5	1	.B	3	0			1	1	0	0	0	0	0	0	0	0	3	3	3	3	3	3	3	1	3
32130	1	0	0	0	0		15	2	2	0	0	1	2	5	.B	3	5	1	.B	3	0			1	1	0	0	0	0	0	0	0	0	3	2	3	3	3	3	3	3	1
32160	1	0	0	0	0		14	1	1	0	0	1	2		.B	3	5	1	.B	3	0			1	1	0	0	0	0	0	0	0	0	1	1	2	2	2	2	3	3	1
32180	1	0	0	0	0		14	1	2	0	0	1	2	6	.B	4	6	1	.B	4	0			1	1	0	0	0	0	0	0	0	0	2	3	2	2	3	3	3	1	3
32190	1	0	0	0	0		18	3	4	0	0	1	1	2	.B	2	4	1	.B	3	1	15	0	2	0	1	0	0	0	0	0	0	0	1	2	1	1	1	1	1	1	3
32210	1	0	0	0	0		19	4	3	0	1	1	1	2	.B	2	3	1	.B	2	1	16	0	4	0	0	0	1	0	0	0	0	0	1	3	3	3	3	3	2	1	3
32290	1	0	0	0	0		15	2	2	0	0	1	1	4	.B	3	5	1	.B	3	0			2	0	1	0	0	0	0	0	0	0	3	2	3	3	3	3	3	1	3
32380	1	0	0	0	0		19	4	3	0	0	1	1	1	.B	1	1	5	.B	1	1	16	1	7	0	0	0	0	0	0	1	0	0	2	2
32410	1	0	0	0	0		15	2	3	0	0	1	1	2	.B	2	4	1	.B	3	1	15	0	1	1	0	0	0	0	0	0	0	0	1	1	1	1	1	1	2	2	2
32430	1	0	0	0	0		16	2	4	0	0	1	1	6	.B	4	4	1	.B	3	1	15	1	1	1	0	0	0	0	0	0	0	0	2	2	2	2	2	2	3	1	3
32450	1	0	0	0	0		16	2	3	0	0	1	1	2	.B	2	1	1	.B	1	0			1	1	0	0	0	0	0	0	0	0	3	1	2	2	2	2	3
32530	1	0	0	0	0		15	2	2	0	0	1	1	1	.B	1	1	1	.B	1	0			1	1	0	0	0	0	0	0	0	0	3	3	4		4		3	1	3
32570	1	0	0	0	0		15	2	2	0	0	1	1	2	.B	2	4	1	.B	3	0			1	1	0	0	0	0	0	0	0	0	3	2	3	3	3	3	2	1	3
32690	1	0	0	0	0		15	2	3	0	0	1	2	5	.B	3	5	1	.B	3	0			1	1	0	0	0	0	0	0	0	0	3	3	3	3	3	3	3	1	3
32710	1	0	0	0	0		16	2	3	0	0	1	1	1	.B	1	1	1	.B	1	0			1	1	0	0	0	0	0	0	0	0	3	2	2	2	3	3	3	1	3
32830	1	0	0	0	0		16	2	2	0	0	1		2	.B	2	5	1	.B	3	0			1	1	0	0	0	0	0	0	0	0	3	2	2	2	2	2	2	1	3
32850	1	0	0	0	0		14	1	1	0	0	1	2	4	.B	3	5	5	.B	3	0			1	1	0	0	0	0	0	0	0	0	3	3	3	3	3	3	3	2	2
32930	1	0	0	0	0		14	1	1	0	0	1		1	.B	1	1	3	.B	1	0			1	1	0	0	0	0	0	0	0	0	2	2	3	3	3	3	3	1	3
32990	1	0	0	0	0		17	3	4	0	0	1	1	2	.B	2		1	.B	3	0			1	1	0	0	0	0	0	0	0	0	2	1	3	3	2	2	3	1	3
33010	1	0	0	0	0		15	2	2	0	0	1	2	2	.B	2	4	1	.B	3	0			1	1	0	0	0	0	0	0	0	0	1	1	3	3	2	2	3	1	3
33020	1	0	0	0	0		16	2	3	0	0	1	2		.B	3		1	.B	3	0			1	1	0	0	0	0	0	0	0	0	3	2	3	3	3	3	3	1	3
33090	1	0	0	0	0		17	3	4	0	0	1	1	1	.B	1	2	1	.B	2	1	15	0	1	1	0	0	0	0	0	0	0	0	3	2	2	2	3	3	2	1	3
33120	1	0	0	0	0		13	1	1	0	0	1	1	2	.B	2	4	1	.B	3	0			1	1	0	0	0	0	0	0	0	0	3	3	3	3	3	3	3	3	1
33160	1	0	0	0	0		15	2	3	0	0	1	1	4	.B	3		1	.B	3	0			1	1	0	0	0	0	0	0	0	0	3	3	2	2	3	3	3	1	3
33300	1	0	0	0	0		17	3	4	0	0	1	1	4	.B	3	5	1	.B	3	0			1	1	0	0	0	0	0	0	0	0	2	2	2	2	2	2	3	3	1
33350	1	0	0	0	0		13	1	1	0	0	1	1	4	.B	3	2	1	.B	2	0			2	0	1	0	0	0	0	0	0	0	2	2	2	2	2	2	1	1	3
33510	1	0	0	0	0		15	2	2	0	0	1	2	2	.B	2	4	1	.B	3	0			1	1	0	0	0	0	0	0	0	0	3	3	3	3	3	3	3	3	1
33550	1	0	0	0	0		15	2	3	0	0	1	1	3	.B	2	3	5	.B	2	0			7	0	0	0	0	0	0	1	0	0	2	2	1	1	2	2	3	1	3
33620	1	0	0	0	0		15	2	2	0	0	1	1	5	.B	3	3	2	.B	2	0			1	1	0	0	0	0	0	0	0	0	3	3	3	3	3	3	3
33680	1	0	0	0	0		16	2	3	0	0	1	1	3	.B	2	1	1	.B	1	1	15	0	1	1	0	0	0	0	0	0	0	0	2	1	2	2	3	3	2	1	3
33700	1	0	0	0	0		14	1	2	0	0	1	1	4	.B	3	4	1	.B	3	0			1	1	0	0	0	0	0	0	0	0	2	3	3	3	3	3	3	1	3
33720	1	0	0	0	0		13	1	2	0	0	1	1	4	.B	3	2	1	.B	2	0			1	1	0	0	0	0	0	0	0	0	3	1	3	3	3	3	3	1	3
33790	1	0	0	0	0		16	2	2	0	0	1	2	2	.B	2	1	1	.B	1	0			1	1	0	0	0	0	0	0	0	0	3	2	3	3	3	3	2	3	1
33840	1	0	0	0	0		14	1	1	0	0	1	1	4	.B	3	5	1	.B	3	0			1	1	0	0	0	0	0	0	0	0	2	2	2	2	2	2	1	3	1
33850	1	0	0	0	0		17	3	4	0	0	1	2	1	.B	1	1	1	.B	1	0			1	1	0	0	0	0	0	0	0	0	3	3	3	3	3	3	3	1	3
33880	1	0	0	0	0		17	3	4	0	0	1	1	5	.B	3	4	5	.B	3	1	14	1	7	0	0	0	0	0	0	1	0	0	2	2	2	2	2	2	2	1	3
33920	1	0	0	0	0		16	2	2	0	0	1	1	2	.B	2	5	1	.B	3	0			1	1	0	0	0	0	0	0	0	0	3	3	4		3	3	2	1	3
33930	1	0	0	0	0		14	1	1	0	0	1	1	5	.B	3	5	1	.B	3	0			1	1	0	0	0	0	0	0	0	0	3	2	2	2	3	3	2	1	3
33940	1	0	0	0	0		18	3	4	0	0	1	2	5	.B	3	1	1	.B	1	0			1	1	0	0	0	0	0	0	0	0	3	3	2	2	3	3	2	2	2
34020	1	0	0	0	0		14	1	2	0	0	1	2	2	.B	2	2	1	.B	2	0			1	1	0	0	0	0	0	0	0	0	2	1	1	1	2	2	1	1	3
34100	1	0	0	0	0		18	3	4	0	0	1	1	2	.B	2	1	1	.B	1	0			1	1	0	0	0	0	0	0	0	0	2	1	1	1	1	1	1	1	3
34110	1	0	0	0	0		16	2	3	0	0	1	1	4	.B	3	5	1	.B	3	1	15	1	2	0	1	0	0	0	0	0	0	0	3	3	3	3	3	3	3	1	3
34130	1	0	0	0	0		14	1	1	0	0	1	1	5	.B	3	5	1	.B	3	1	14	0	1	1	0	0	0	0	0	0	0	0	2	2	2	2	2	2	1	1	3
34140	1	0	0	0	0		14	1	1	0	0	1	2	4	.B	3		5	.B	3	0			1	1	0	0	0	0	0	0	0	0	2	2	2	2	3	3	3	3	1
34150	1	0	0	0	0		19	4	4	0	1	2	2	4	.B	3		5	.B	3	1	18	1	7	0	0	0	0	0	0	1	0	0	3	2	2	2	3	3	2	1	3
34200	1	0	0	0	0		17	3	4	0	0	1	1	4	.B	3	2	1	.B	2	0			2	0	1	0	0	0	0	0	0	0	2	1	2	2	2	2	3	1	3
34300	1	0	0	0	0		15	2	2	0	0	2	2	5	.B	3	5	4	.B	3	0			9	0	0	0	0	0	0	0	0	1	3	3	3	3	3	3	3	1	3
34310	1	0	0	0	0		15	2	3	0	0	1	2	4	.B	3	3	4	.B	2	0			1	1	0	0	0	0	0	0	0	0	2	2	2	2	2	2	3	1	3
34320	1	0	0	0	0		16	2	2	0	0	1	1		.B	3		4	.B	3	0			1	1	0	0	0	0	0	0	0	0	2	3	3	3	3	3	2	1	3
34490	1	0	0	0	0		14	1	2	0	0	2	2	6	.B	4	6	5	.B	4	0			7	0	0	0	0	0	0	1	0	0	3	2	2	2	4		3	3	1
34520	1	0	0	0	0		18	3	3	0	1	1	1	1	.B	1	1	1	.B	1	1	16	0	1	1	0	0	0	0	0	0	0	0	2	2	2	2	3	3	3	1	3
34530	1	0	0	0	0		16	2	3	0	0	1	1	2	.B	2	2	1	.B	2	1	16	1	1	1	0	0	0	0	0	0	0	0	3	2	3	3	3	3	3	1	3
34570	1	0	0	0	0		15	2	3	0	0	1	1	5	.B	3	5	2	.B	3	0			2	0	1	0	0	0	0	0	0	0	3	2	2	2	2	2	2	3	1
34600	1	0	0	0	0		18	3	4	0	0	1	1	1	.B	1	1	2	.B	1	1	15	1	2	0	1	0	0	0	0	0	0	0	3	2	3	3	2	2	3	1	3
34710	1	0	0	0	0		17	3	3	0	0	1	1	2	.B	2		1	.B	3	0			1	1	0	0	0	0	0	0	0	0	3	3	3	3	3	3	3	3	1
34830	1	0	0	0	0		16	2	3	0	0	1	1	4	.B	3	4	1	.B	3	1	14	0	1	1	0	0	0	0	0	0	0	0	3	3	3	3	3	3	3	1	3
34860	1	0	0	0	0		15	2	2	0	0	1	1	1	.B	1	3	1	.B	2	0			1	1	0	0	0	0	0	0	0	0	3	3	3	3	3	3	3	3	1
34930	1	0	0	0	0		14	1	1	0	0	1	1	2	.B	2		1	.B	3	0			1	1	0	0	0	0	0	0	0	0	3	2	2	2	3	3	2	1	3
34980	1	0	0	0	0		14	1	1	0	0	2	2	4	.B	3		3	.B	3	0			4	0	0	0	1	0	0	0	0	0	3	3	3	3	3	3	3	1	3
34990	1	0	0	0	0		16	2	2	0	0	1	2	2	.B	2	1	1	.B	1	0			1	1	0	0	0	0	0	0	0	0	2	3	1	1	1	1	1	3	1
35000	1	0	0	0	0		16	2	1	0	0	1	2	2	.B	2		1	.B	3	1	15	1	1	1	0	0	0	0	0	0	0	0	1	3	4		3	3	3	2	2
35050	1	0	0	0	0		18	3	4	1	0	1	1	2	.B	2	4	1	.B	3	1	17	1	2	0	1	0	0	0	0	0	0	0	2	2	2	2	3	3	3	3	1
35110	1	0	0	0	0		14	1	2	0	0	1	1	2	.B	2	2	1	.B	2	0			1	1	0	0	0	0	0	0	0	0	1	3	1	1	1	1	1	2	2
35170	1	0	0	0	0		13	1	1	0	0	1	1	4	.B	3	4	1	.B	3	0			2	0	1	0	0	0	0	0	0	0	1	2	3	3	2	2	1	1	3
35200	1	0	0	0	0		15	2	2	0	0	1	1	2	.B	2	2	1	.B	2	1	12	1	1	1	0	0	0	0	0	0	0	0	1	3	3	3	3	3	2	2	2
35310	1	0	0	0	0		16	2	3	0	0	1	1	5	.B	3	4	1	.B	3	0			1	1	0	0	0	0	0	0	0	0	2	2	1	1	1	1	3	1	3
35320	1	0	0	0	0		15	2	2	0	0	1	1	2	.B	2	2	1	.B	2	0			1	1	0	0	0	0	0	0	0	0	2	2	2	2	3	3	2
35340	1	0	0	0	0		15	2	2	0	0	1	1	1	.B	1	1	1	.B	1	0			1	1	0	0	0	0	0	0	0	0	3	1	2	2	2	2	3	1	3
35350	1	0	0	0	0		15	2	3	0	0	1	1	5	.B	3		1	.B	3	0			1	1	0	0	0	0	0	0	0	0	3	2	1	1	3	3	3	1	3
35400	1	0	0	0	0		14	1	2	0	0	1	1	4	.B	3		4	.B	3	0			1	1	0	0	0	0	0	0	0	0	2	3	1	1	1	1	1	3	1
35600	1	0	0	0	0		19	4	4	0	0	1	1	2	.B	2	2	2	.B	2	1	18	0	1	1	0	0	0	0	0	0	0	0	3	3	3	3	2	2	2	1	3
35610	1	0	0	0	0		13	1	1	0	0	1	1	1	.B	1	1	1	.B	1	0			1	1	0	0	0	0	0	0	0	0	2	2	2	2	2	2	1	3	1
35670	1	0	0	0	0		13	1	1	0	0	1	1	4	.B	3	5	1	.B	3	0			2	0	1	0	0	0	0	0	0	0	2	2	2	2	2	2	1	1	3
35790	1	0	0	0	0		17	3	4	0	0	1	2		.B	3		3	.B	3	0			1	1	0	0	0	0	0	0	0	0	2	2	2	2	2	2	2	3	1
35970	1	0	0	0	0		18	3	4	0	0	1	1	4	.B	3	4	1	.B	3	1	17	1	1	1	0	0	0	0	0	0	0	0	3	2	2	2	2	2	3	1	3
36070	1	0	0	0	0		17	3	4	0	0	1	1	5	.B	3	5	5	.B	3	1	1	1	7	0	0	0	0	0	0	1	0	0	2	2					3	1	3
36170	1	0	0	0	0		16	2	2	1	0	1	1		.B	3		1	.B	3	1	12	1	1	1	0	0	0	0	0	0	0	0	3	3	3	3	3	3	3	1	3
36220	1	0	0	0	0		18	3	4	0	0	1	1		.B	3	2	1	.B	2	0			1	1	0	0	0	0	0	0	0	0	2	2	2	2	2	2	2	1	3
36260	1	0	0	0	0		17	3	3	0	1	1	1	4	.B	3		1	.B	3	1	17	0	1	1	0	0	0	0	0	0	0	0	3	3	3	3	3	3	3	1	3
36290	1	0	0	0	0		15	2	3	0	0	1	1	5	.B	3	5	1	.B	3	0			1	1	0	0	0	0	0	0	0	0	3	2	2	2	3	3	3	3	1
36340	1	0	0	0	0		17	3	4	0	0	1	1	5	.B	3	2	1	.B	2	1	16	1	1	1	0	0	0	0	0	0	0	0	3	3	3	3	3	3	2	1	3
36370	1	0	0	0	0		17	3	4	0	0	1	1	4	.B	3		1	.B	3	0			1	1	0	0	0	0	0	0	0	0	2	2	2	2	2	2	3	1	3
36400	1	0	0	0	0		18	3	3	0	0	1	1	5	.B	3	4	1	.B	3	0			1	1	0	0	0	0	0	0	0	0	3	3	1	1	3	3	1	2	2
36420	1	0	0	0	0		15	2	3	0	0	1	1	2	.B	2	4	1	.B	3	0			2	0	1	0	0	0	0	0	0	0	2	2	2	2	2	2	1	2	2
36530	1	0	0	0	0		15	2	1	0	0	1	1	4	.B	3	1	1	.B	1	0			1	1	0	0	0	0	0	0	0	0	2	3	2	2	2	2	2	1	3
36650	1	0	0	0	0		15	2	1	0	0	1		5	.B	3	5	1	.B	3	0			1	1	0	0	0	0	0	0	0	0	3	3	2	2	2	2	2	1	3
36750	1	0	0	0	0		19	4	3	0	0	1	1	3	.B	2	2	1	.B	2	0			1	1	0	0	0	0	0	0	0	0	1	3	3	3	3	3	3	1	3
36760	1	0	0	0	0		18	3	4	0	0	1	2	4	.B	3	1	1	.B	1	1	17	0	1	1	0	0	0	0	0	0	0	0	2	2	4		2	2	3	1	3
36800	1	0	0	0	0		15	2	3	0	0	1	1	1	.B	1	1	1	.B	1	0			1	1	0	0	0	0	0	0	0	0	3	2	2	2	2	2	3	1	3
36810	1	0	0	0	0		14	1	1	0	0	1	1	1	.B	1		4	.B	3	0			1	1	0	0	0	0	0	0	0	0	3	1	3	3	2	2	3	2	2
36840	1	0	0	0	0		14	1	2	0	0	1	1	5	.B	3	4	1	.B	3	0			1	1	0	0	0	0	0	0	0	0	3	2	2	2	2	2	3
37010	1	0	0	0	0		20	4	4	1	1	2	2		.B	3		5	.B	3	1	18	1	7	0	0	0	0	0	0	1	0	0	2	2	2	2	2	2	2	1	3
37030	1	0	0	0	0		15	2	1	0	0	1	1	2	.B	2	2	1	.B	2	0			1	1	0	0	0	0	0	0	0	0	2	2	2	2	2	2	3	1	3
37060	1	0	0	0	0		17	3	3	0	0			5	.B	3	4	5	.B	3	1	14	0	7	0	0	0	0	0	0	1	0	0	2	2	2	2	3	3	3	1	3
37100	1	0	0	0	0		14	1	2	0	0	1	1	4	.B	3	4	1	.B	3	1	14	0	1	1	0	0	0	0	0	0	0	0	2	2	2	2	3	3	2	1	3
37130	1	0	0	0	0		14	1	1	0	0	2	2	4	.B	3	1	5	.B	1	0			7	0	0	0	0	0	0	1	0	0	2	1	2	2	2	2	2	3	1
37180	1	0	0	0	0		17	3	4	0	0	1	2	4	.B	3		1	.B	3	1	16	0	1	1	0	0	0	0	0	0	0	0	3	3	3	3	2	2	3	1	3
37270	1	0	0	0	0		13	1	1	0	0	1	1	6	.B	4		1	.B	3	0			1	1	0	0	0	0	0	0	0	0	2	1	3	3	3	3	3	1	3
37360	1	0	0	0	0		18	3	3	0	0	1	1		.B	3		5	.B	3	1	18	1	1	1	0	0	0	0	0	0	0	0	2	2	2	2	1	1	2	3	1
37390	1	0	0	0	0		13	1	1	1	0	1	1	2	.B	2	5	1	.B	3	0			2	0	1	0	0	0	0	0	0	0	3	2	3	3	3	3	3	1	3
37400	1	0	0	0	0		16	2	3	0	0	1	1		.B	3		1	.B	3	0			1	1	0	0	0	0	0	0	0	0	2	1	2	2	2	2	3	1	3
37540	1	0	0	0	0		15	2	2	0	0	1	2	4	.B	3	4	3	.B	3	1	15	0	3	0	0	1	0	0	0	0	0	0	2	2	2	2	2	2	3	1	3
37600	1	0	0	0	0		16	2	2	0	0	1	1		.B	3	3	7	.B	2	0			1	1	0	0	0	0	0	0	0	0	3	3	3	3	3	3	3	3	1
37650	1	0	0	0	0		16	2	3	0	0	1	1	5	.B	3	4	1	.B	3	0			1	1	0	0	0	0	0	0	0	0	3	2	3	3	3	3	3	1	3
37690	1	0	0	0	0		13	1	1	0	0	1		4	.B	3	4	1	.B	3	0			7	0	0	0	0	0	0	1	0	0	3	3	4		2	2	3	3	1
37700	1	0	0	0	0		16	2	3	0	0	1	2	2	.B	2	2	1	.B	2	1	16	1	1	1	0	0	0	0	0	0	0	0	3	2	2	2	3	3	3	2	2
37740	1	0	0	0	0		17	3	4	0	0	1	1	5	.B	3	5	2	.B	3	1	16	1	1	1	0	0	0	0	0	0	0	0	2	2	3	3	3	3	3	1	3
37800	1	0	0	0	0		17	3	3	0	1	1	1	4	.B	3		1	.B	3				1	1	0	0	0	0	0	0	0	0	3	2	3	3	3	3	3	1	3
37860	1	0	0	0	0		15	2	3	0	0	1	1	1	.B	1	1	5	.B	1	0			7	0	0	0	0	0	0	1	0	0	1	2	3	3	3	3	3	1	3
37870	1	0	0	0	0		14	1	2	0	0	1	1	5	.B	3	4	1	.B	3	0			1	1	0	0	0	0	0	0	0	0	2	3	3	3	2	2	3	1	3
37890	1	0	0	0	0		15	2	3	0	0	1	1	4	.B	3	6	1	.B	4	1	15	1	2	0	1	0	0	0	0	0	0	0	2	1	1	1	1	1	2	1	3
37950	1	0	0	0	0		17	3	2	0	0	1	1	1	.B	1	1	3	.B	1	0			1	1	0	0	0	0	0	0	0	0	3	3	2	2	2	2	3	1	3
38050	1	0	0	0	0		15	2	2	0	0	1	2	4	.B	3		5	.B	3	0			1	1	0	0	0	0	0	0	0	0	3	1	3	3	3	3	3	1	3
38110	1	0	0	0	0		16	2	3		0	2	1	5	.B	3	4	5	.B	3	0			7	0	0	0	0	0	0	1	0	0	3	1	1	1	1	1	3	1	3
38120	1	0	0	0	0		14	1	1	0	0	1	1	4	.B	3	1	3	.B	1	0			1	1	0	0	0	0	0	0	0	0	2	1	3	3	3	3	2	1	3
38150	1	0	0	0	0		14	1	1	0	0	1	1	1	.B	1		1	.B	3	0			1	1	0	0	0	0	0	0	0	0	1	3	2	2	1	1	2	1	3
38230	1	0	0	0	0		15	2	2	0	0	1	2	5	.B	3	5	1	.B	3	0			1	1	0	0	0	0	0	0	0	0	3	2	3	3	3	3	3	1	3
38280	1	0	0	0	0		16	2	4	0	1	1	2	2	.B	2	2	1	.B	2	1	15	1	1	1	0	0	0	0	0	0	0	0	3	2	3	3	3	3	3	1	3
38290	1	0	0	0	0		14	1	2	0	0	1	1	1	.B	1	5	1	.B	3	0			4	0	0	0	1	0	0	0	0	0	2	2	2	2	2	2	3	1	3
38320	1	0	0	0	0		14	1	2	0	0	1	1	1	.B	1	5	1	.B	3	0			1	1	0	0	0	0	0	0	0	0	3	3	3	3	3	3	2	1	3
38420	1	0	0	0	0		13	1	1	0	0	1	1	5	.B	3	2	1	.B	2	0			2	0	1	0	0	0	0	0	0	0	3	3	2	2	2	2	3	2	2
38510	1	0	0	0	0		14	1	2	0	0	2	2	5	.B	3	5	3	.B	3	0			4	0	0	0	1	0	0	0	0	0	3	3	3	3	3	3	3	3	1
38530	1	0	0	0	0		17	3	4	0	0	1	1	4	.B	3	5	2	.B	3	1	1	0	1	1	0	0	0	0	0	0	0	0	3	3	2	2	3	3	2	1	3
38650	1	0	0	0	0		13	1	1	0	0	1	1	4	.B	3	4	3	.B	3	0			1	1	0	0	0	0	0	0	0	0	3	3	2	2	3	3	3	1	3
38680	1	0	0	0	0		13	1	1	0	0	2	1	4	.B	3	2	5	.B	2	0			7	0	0	0	0	0	0	1	0	0	2	2	2	2	2	2	3	1	3
38700	1	0	0	0	0		17	3	3	0	0	2	1		.B	3	2	4	.B	2	0			1	1	0	0	0	0	0	0	0	0	3	2	3	3	2	2	1	1	3
38750	1	0	0	0	0		15	2	2	0	0	1	1	1	.B	1	2	3	.B	2	0			1	1	0	0	0	0	0	0	0	0	3	3	3	3	3	3	3	1	3
38770	1	0	0	0	0		17	3	3	0	1	1	2	4	.B	3	1	1	.B	1	1	17	1	1	1	0	0	0	0	0	0	0	0	3	3	3	3	3	3	3	1	3
38800	1	0	0	0	0		14	1	2	0	0	1	1	2	.B	2	4	2	.B	3	0			1	1	0	0	0	0	0	0	0	0	2	2	3	3	3	3	2	2	2
38810	1	0	0	0	0		14	1	1	0	0	1	2	4	.B	3	3	3	.B	2	0			1	1	0	0	0	0	0	0	0	0	2	3	3	3	2	2	2	3	1
38890	1	0	0	0	0		14	1	1	0	0	1	2		.B	3		4	.B	3	0			1	1	0	0	0	0	0	0	0	0	3	3	3	3	2	2	3	1	3
38940	1	0	0	0	0		15	2	2	0	0	1	1	6	.B	4	6	1	.B	4	0			1	1	0	0	0	0	0	0	0	0	3	3	2	2	2	2	2	1	3
38950	1	0	0	0	0		13	1	1	0	0	1	1	4	.B	3		3	.B	3	0			4	0	0	0	1	0	0	0	0	0	3	3	2	2	3	3	3	1	3
39040	1	0	0	0	0		17	3	3	0	0	1	1		.B	3		1	.B	3	0			1	1	0	0	0	0	0	0	0	0	3	2	3	3	3	3	2	1	3
39070	1	0	0	0	0		18	3	4	0	1	1	2	2	.B	2	5	1	.B	3	0			1	1	0	0	0	0	0	0	0	0	3	1	3	3	4		3	1	3
39140	1	0	0	0	0		15	2	2	0	0	1	1	2	.B	2	2	1	.B	2	0			1	1	0	0	0	0	0	0	0	0	2	2	2	2	2	2	3	3	1
39240	1	0	0	0	0		15	2	2	0	0	1	1	4	.B	3	4	1	.B	3	0			1	1	0	0	0	0	0	0	0	0	3	2	3	3	3	3	3	1	3
39370	1	0	0	0	0		13	1	1	0	0	2	1	4	.B	3	5	5	.B	3	0			7	0	0	0	0	0	0	1	0	0	1	1	1	1	2	2	2	1	3
39440	1	0	0	0	0		14	1	2	0	0	1		4	.B	3	5	5	.B	3	0			7	0	0	0	0	0	0	1	0	0	2	1	2	2	2	2	2	1	3
39450	1	0	0	0	0		15	2	2	0	0	1	1	2	.B	2	4	1	.B	3	1	15	1	1	1	0	0	0	0	0	0	0	0	2	2	2	2	2	2	3	3	1
39490	1	0	0	0	0		17	3	4	0	0	1	1	4	.B	3		2	.B	3	0			2	0	1	0	0	0	0	0	0	0	3	3	3	3	2	2	3	1	3
39550	1	0	0	0	0		15	2	2	0	0	1	1	5	.B	3	3	1	.B	2	0			1	1	0	0	0	0	0	0	0	0	2	2	1	1	2	2	3	1	3
39590	1	0	0	0	0		16	2	3	0	0	1	1	1	.B	1	2	1	.B	2	0			1	1	0	0	0	0	0	0	0	0	2	1	2	2	2	2	3	1	3
39600	1	0	0	0	0		14	1	1	0	0	1	1	4	.B	3	5	1	.B	3	0			1	1	0	0	0	0	0	0	0	0	3	3	3	3	3	3	2	1	3
39620	1	0	0	0	0		14	1	1	0	0	1	1	4	.B	3	2	2	.B	2	0			1	1	0	0	0	0	0	0	0	0	3	3	3	3	2	2	1	3	1
39640	1	0	0	0	0		16	2	4	0	0	1	1	5	.B	3	4	5	.B	3	0			1	1	0	0	0	0	0	0	0	0	1	2	2	2	2	2	3	1	3
39680	1	0	0	0	0		16	2	3	0	0	1	1	4	.B	3	1	1	.B	1	0			1	1	0	0	0	0	0	0	0	0	2	2	2	2	2	2	3	1	3
39730	1	0	0	0	0		14	1	1	0	0	1		1	.B	1	1	1	.B	1	0			4	0	0	0	1	0	0	0	0	0	2	1	2	2	2	2	3	3	1
39790	1	0	0	0	0		18	3	3	0	1	1	2	4	.B	3		1	.B	3	1	15	1	1	1	0	0	0	0	0	0	0	0	2	2	2	2	2	2	2	1	3
39810	1	0	0	0	0		14	1	1	0	0	1	1	6	.B	4	4	1	.B	3	0			1	1	0	0	0	0	0	0	0	0	2	3	2	2	3	3	3	1	3
39890	1	0	0	0	0		16	2	2	0	0	1	2	2	.B	2	2	1	.B	2	0			1	1	0	0	0	0	0	0	0	0	3	3	3	3	3	3	2	1	3
39940	1	0	0	0	0		13	1	2	0	0	1	1	2	.B	2	4	1	.B	3	0			1	1	0	0	0	0	0	0	0	0	3	3	3	3	3	3	3	1	3
39990	1	0	0	0	0		17	3	2	0	0	1	1	1	.B	1	1	1	.B	1	0			2	0	1	0	0	0	0	0	0	0	3	1	3	3	3	3	3	3	1
40030	1	0	0	0	0		15	2	2	0	0	1	1	1	.B	1	1	1	.B	1	1	14	1	2	0	1	0	0	0	0	0	0	0	2	2	1	1	1	1	3	1	3
40070	1	0	0	0	0		20	4	3	1	0	1	1	4	.B	3	5	1	.B	3	1	18	0	1	1	0	0	0	0	0	0	0	0	3	3	3	3	4		2	3	1
40090	1	0	0	0	0		17	3	1	0	0	1		2	.B	2		1	.B	3	0			1	1	0	0	0	0	0	0	0	0	3	1	3	3	3	3	1	3	1
40110	1	0	0	0	0		15	2	3	0	0	1	1		.B	3		1	.B	3	0			1	1	0	0	0	0	0	0	0	0	3	2	2	2	3	3	3	1	3
40140	1	0	0	0	0		17	3	3	0	0	1	2	2	.B	2	5	1	.B	3	1	16	1	1	1	0	0	0	0	0	0	0	0	3	3	3	3	3	3	3	1	3
40160	1	0	0	0	0		15	2	3	0	0	1	2	1	.B	1	4	1	.B	3	0			4	0	0	0	1	0	0	0	0	0	3	3	2	2	2	2	2	2	2
40180	1	0	0	0	0		15	2	2	0	1	1	2	2	.B	2	4	1	.B	3	0			1	1	0	0	0	0	0	0	0	0	2	3	2	2	2	2	2	2	2
40240	1	0	0	0	0		13	1	1	0	0	1	2	4	.B	3		5	.B	3	0		1	7	0	0	0	0	0	0	1	0	0	1	1	2	2	3	3	2	3	1
40270	1	0	0	0	0		13	1	1	0	0	1	1	4	.B	3	4	1	.B	3	0			1	1	0	0	0	0	0	0	0	0	3	3	3	3	3	3	2	1	3
40280	1	0	0	0	0		13	1	2	0	0	1	2	5	.B	3	5	1	.B	3	0			1	1	0	0	0	0	0	0	0	0	2	3	3	3	3	3	2	1	3
40350	1	0	0	0	0		16	2	4	0	0	2	1	6	.B	4	6	3	.B	4	0			2	0	1	0	0	0	0	0	0	0	2	1	2	2	2	2	3	1	3
40380	1	0	0	0	0		17	3	4	0	0	1	1	5	.B	3	5	1	.B	3	0			2	0	1	0	0	0	0	0	0	0	3	3	3	3	2	2	2	3	1
40500	1	0	0	0	0		17	3	4	0	0	1	1	6	.B	4	5	1	.B	3	0			1	1	0	0	0	0	0	0	0	0	2	2	2	2	2	2	2	1	3
40530	1	0	0	0	0		14	1	2	0	0	1	1	5	.B	3	5	2	.B	3	1	14	1	4	0	0	0	1	0	0	0	0	0	3	3	2	2	3	3	3	1	3
40570	1	0	0	0	0		15	2	2	0	0	1	1	4	.B	3	4	1	.B	3	0			2	0	1	0	0	0	0	0	0	0	3	2	2	2	3	3	2	3	1
40650	1	0	0	0	0		16	2	2	0	0	2	2	2	.B	2	2	5	.B	2	0			7	0	0	0	0	0	0	1	0	0	2	3	3	3	3	3	3	3	1
40720	1	0	0	0	0		20	4	3	0	1	1	1	2	.B	2	5	1	.B	3	1	17	1	1	1	0	0	0	0	0	0	0	0	3	3	3	3	2	2	2	1	3
40760	1	0	0	0	0		14	1	2	0	0	2	1		.B	3	6	5	.B	4	0			7	0	0	0	0	0	0	1	0	0	3	3	3	3	3	3	3	1	3
40810	1	0	0	0	0		14	1	2	0	0	1	1	4	.B	3	4	1	.B	3	0			1	1	0	0	0	0	0	0	0	0	3	2	2	2	2	2	3	1	3
40850	1	0	0	0	0		14	1	2	0	0	1	1	2	.B	2	2	1	.B	2	0			1	1	0	0	0	0	0	0	0	0	3	2	2	2	2	2	3	1	3
40870	1	0	0	0	0		17	3	4	0	0	1	1	6	.B	4	5	1	.B	3	1	15	0	1	1	0	0	0	0	0	0	0	0	3	3	3	3	3	3	3	1	3
40960	1	0	0	0	0		15	2	3	0	0	1	1	1	.B	1	2	2	.B	2	0			2	0	1	0	0	0	0	0	0	0	3	2	2	2	2	2	3	1	3
41030	1	0	0	0	0		18	3	4	0	0	1	2	1	.B	1	1	1	.B	1	0			1	1	0	0	0	0	0	0	0	0	3	2	3	3	3	3	2	1	3
41040	1	0	0	0	0		16	2	2	0	0	1	1	1	.B	1	1	1	.B	1	0			1	1	0	0	0	0	0	0	0	0	3	3	3	3	3	3	3	1	3
41050	1	0	0	0	0		17	3	4	0	0	1	1	3	.B	2	3	1	.B	2	0			1	1	0	0	0	0	0	0	0	0	3	2	3	3	3	3	3	1	3
41070	1	0	0	0	0		15	2	1	0	0	1	1	4	.B	3		2	.B	3	0			1	1	0	0	0	0	0	0	0	0	2	3	3	3	3	3	3	1	3
41080	1	0	0	0	0		13	1	1	0	0	1	1	5	.B	3	6	5	.B	4	0			7	0	0	0	0	0	0	1	0	0	1	2	1	1
41190	1	0	0	0	0		14	1	1	0	0	1	1	4	.B	3	4	2	.B	3	0			4	0	0	0	1	0	0	0	0	0	2	2	2	2	2	2	3	3	1
41220	1	0	0	0	0		15	2	3	0	0	1	1	3	.B	2	4	5	.B	3	0			7	0	0	0	0	0	0	1	0	0	2	3	3	3	3	3	3	1	3
41230	1	0	0	0	0		17	3	4	0	0	1	1	5	.B	3	5	1	.B	3	0			1	1	0	0	0	0	0	0	0	0	2	2	2	2	2	2	2	1	3
41270	1	0	0	0	0		15	2	4	0	0	1	1	4	.B	3	4	1	.B	3	0			1	1	0	0	0	0	0	0	0	0	3	2	3	3	3	3	3	1	3
41280	1	0	0	0	0		16	2	3	0	0	2	1	5	.B	3	5	7	.B	3	0			2	0	1	0	0	0	0	0	0	0	2	3	3	3	3	3	3	1	3
41290	1	0	0	0	0		15	2	3	0	0	1	2	5	.B	3	5	1	.B	3	0			1	1	0	0	0	0	0	0	0	0	3	3	3	3	3	3	3	1	3
41310	1	0	0	0	0		19	4	4	0	0	1	1	4	.B	3	5	5	.B	3	0			7	0	0	0	0	0	0	1	0	0	3	3	3	3	3	3	3	3	1
41350	1	0	0	0	0		17	3	4	0	0	1	1	1	.B	1	1	2	.B	1	0			1	1	0	0	0	0	0	0	0	0	3	3	3	3	3	3	3	3	1
41370	1	0	0	0	0		13	1	1	0	0	1	1	1	.B	1	1	1	.B	1	0			1	1	0	0	0	0	0	0	0	0	2	2	3	3	2	2	3	3	1
41380	1	0	0	0	0		16	2	3	0	0	1	2		.B	3		5	.B	3	0			1	1	0	0	0	0	0	0	0	0	3	2	2	2	3	3	2	1	3
41440	1	0	0	0	0		16	2	4	0	0	1	1	4	.B	3	5	1	.B	3	0			2	0	1	0	0	0	0	0	0	0	3	2	3	3	3	3	3	1	3
41450	1	0	0	0	0		17	3	2	0	0	2	2	4	.B	3	4	5	.B	3	0			7	0	0	0	0	0	0	1	0	0	3	1	4		1	1	1	3	1
41490	1	0	0	0	0		14	1	2	0	0	1	1	4	.B	3	1	1	.B	1	0			1	1	0	0	0	0	0	0	0	0	3	2	3	3	2	2	3	1	3
41550	1	0	0	0	0		15	2	4	0	1	2	2	1	.B	1	1	7	SISTER-IN-LAW	1	1	13	0	6	0	0	0	0	0	1	0	0	0	3	2	2	2	3	3	3	3	1
41600	1	0	0	0	0		15	2	3	0	0	1	1	1	.B	1	2	1	.B	2	0			1	1	0	0	0	0	0	0	0	0	2	2	2	2	2	2	2	1	3
41720	1	0	0	0	0		19	4	4	0	0	1	1	6	.B	4	5	1	.B	3	1	15	0	1	1	0	0	0	0	0	0	0	0	3	2	3	3	2	2	3	1	3
41770	1	0	0	0	0		14	1	1	0	0	1	1	5	.B	3	5	1	.B	3	0			1	1	0	0	0	0	0	0	0	0	3	2	3	3	3	3	3	1	3
41790	1	0	0	0	0		15	2	3	0	0	1	1	1	.B	1	5	1	.B	3	1	15	0	2	0	1	0	0	0	0	0	0	0	2	1	1	1	1	1	2	1	3
41830	1	0	0	0	0		16	2	3	0	0	1	1	4	.B	3	2	1	.B	2	1	16	0	1	1	0	0	0	0	0	0	0	0	1	2	2	2	2	2	3	1	3
41880	1	0	0	0	0		15	2	2	0	0	1	2	4	.B	3		1	.B	3	0			1	1	0	0	0	0	0	0	0	0	3	3	2	2	3	3	3	1	3
41900	1	0	0	0	0		14	1	2	0	0	1	1	5	.B	3	5	1	.B	3	0			1	1	0	0	0	0	0	0	0	0	3	3	2	2	1	1	3	1	3
41910	1	0	0	0	0		17	3	3	0	0	1		2	.B	2	1	1	.B	1	0			3	0	0	1	0	0	0	0	0	0	3	1	1	1	1	1	2	1	3
41940	1	0	0	0	0		14	1	1	0	0	1	1	1	.B	1	1	1	.B	1	0			1	1	0	0	0	0	0	0	0	0	2	1	3	3	3	3	2	1	3
41970	1	0	0	0	0		18	3	3	0	0	1	2	1	.B	1		5	.B	3	1	17	0	1	1	0	0	0	0	0	0	0	0	2	2	2	2	2	2	3	3	1
42090	1	0	0	0	0		15	2	4	0	0	1	1	2	.B	2	5	5	.B	3	0			1	1	0	0	0	0	0	0	0	0	2	2	2	2	2	2	3	1	3
42180	1	0	0	0	0		14	1	2	0	0	1	1	4	.B	3	5	5	.B	3	1	14	0	7	0	0	0	0	0	0	1	0	0	3	1	1	1	1	1	3	1	3
42210	1	0	0	0	0		13	1	1	0	0	1	1	5	.B	3	5	1	.B	3	0			1	1	0	0	0	0	0	0	0	0	3	3	2	2	4		3	3	1
42240	1	0	0	0	0		14	1	2	0	0	1	1	2	.B	2	2	1	.B	2	0			1	1	0	0	0	0	0	0	0	0	3	2	2	2	2	2	3	1	3
42270	1	0	0	0	0		17	3	4	0	0	1	2	2	.B	2	2	5	.B	2	0			1	1	0	0	0	0	0	0	0	0	2	1	2	2	2	2	3	1	3
42300	1	0	0	0	0		17	3	4	0	0	1	1	1	.B	1		1	.B	3	0			7	0	0	0	0	0	0	1	0	0	3	2	2	2
42430	1	0	0	0	0		15	2	3	0	0	1	1	1	.B	1	1	2	.B	1	0			1	1	0	0	0	0	0	0	0	0	1	3	3	3	3	3	2	1	3
42450	1	0	0	0	0		17	3	3	0	0	1	1	4	.B	3	4	7	.B	3	0			1	1	0	0	0	0	0	0	0	0	2	2	2	2	2	2	3	3	1
42490	1	0	0	0	0		16	2	1	0	0	1		2	.B	2		1	.B	3	0			1	1	0	0	0	0	0	0	0	0	2	2	3	3	2	2	2	1	3
42560	1	0	0	0	0		14	1	1	0	0	2	1		.B	3	5	5	.B	3	0			7	0	0	0	0	0	0	1	0	0	3	3	2	2	2	2	3	1	3
42570	1	0	0	0	0		17	3	4	0	0				.B	3		5	.B	3	1	16	0	7	0	0	0	0	0	0	1	0	0	3	3	3	3	3	3	3	1	3
42610	1	0	0	0	0		17	3	3	0	0	1	2	2	.B	2	4	1	.B	3	1	17	0	1	1	0	0	0	0	0	0	0	0	3	3	2	2	2	2	2	1	3
42700	1	0	0	0	0		17	3	4	0	0	1	1	5	.B	3	5	5	.B	3	0			2	0	1	0	0	0	0	0	0	0	3	2	3	3	2	2	3	1	3
42710	1	0	0	0	0		17	3	2	1	1	1	1	2	.B	2	2	5	.B	2	1	16	0	1	1	0	0	0	0	0	0	0	0	3	2	2	2	2	2	3	1	3
42720	1	0	0	0	0		15	2	1	0	0	1	1	4	.B	3		1	.B	3	0			1	1	0	0	0	0	0	0	0	0	3	3	3	3	3	3	2	1	3
42750	1	0	0	0	0		16	2	4	0	0	1	1	4	.B	3	5	1	.B	3	1	13	1	4	0	0	0	1	0	0	0	0	0	3	2	1	1	2	2	3	1	3
42770	1	0	0	0	0		17	3	4	0	0	1	1	5	.B	3	5	1	.B	3	1	17	1	1	1	0	0	0	0	0	0	0	0	3	3	3	3	1	1	2	1	3
42790	1	0	0	0	0		17	3	4	0	0	1	1	4	.B	3	4	1	.B	3	0			1	1	0	0	0	0	0	0	0	0	1	2	1	1	1	1	3	3	1
42830	1	0	0	0	0		18	3	3	0	1	1	1	3	.B	2		1	.B	3	1	16	0	1	1	0	0	0	0	0	0	0	0	1	1	1	1	2	2	3	1	3
42890	1	0	0	0	0		14	1	1	0	0	1	2	5	.B	3	4	1	.B	3	0			1	1	0	0	0	0	0	0	0	0	3	1	3	3	1	1	3	3	1
43030	1	0	0	0	0		18	3	3	0	0	2	2		.B	3		3	.B	3	0			4	0	0	0	1	0	0	0	0	0	3	3	3	3	3	3	3	1	3
43060	1	0	0	0	0		20	4	3	0	0	1	1	1	.B	1	2	1	.B	2				1	1	0	0	0	0	0	0	0	0	2	2	2	2	3	3	3	1	3
43120	1	0	0	0	0		13	1	3	0	0	1	1	5	.B	3	5	1	.B	3	0			1	1	0	0	0	0	0	0	0	0	3	2	3	3	3	3	3	1	3
43150	1	0	0	0	0		15	2	2	0	0	1	1	5	.B	3		5	.B	3	0			1	1	0	0	0	0	0	0	0	0	3	3	3	3	3	3	3	1	3
43170	1	0	0	0	0		17	3	3	0	0	1	1	2	.B	2	2	1	.B	2	0			1	1	0	0	0	0	0	0	0	0	2	1	3	3	2	2	3	1	3
43180	1	0	0	0	0		17	3	3	0	0	1	1	4	.B	3	4	1	.B	3	1	15	1	1	1	0	0	0	0	0	0	0	0	3	3	3	3	3	3	3	3	1
43230	1	0	0	0	0		13	1	1	0	0	1	1	5	.B	3	3	1	.B	2	0			1	1	0	0	0	0	0	0	0	0	3	3	2	2	2	2	3	1	3
43240	1	0	0	0	0		15	2	2	0	0	1	2	3	.B	2	4	5	.B	3	0			1	1	0	0	0	0	0	0	0	0	3	3	3	3	3	3	3	1	3
43280	1	0	0	0	0		15	2	1	0	0	1	1	2	.B	2	2	1	.B	2	0			1	1	0	0	0	0	0	0	0	0	2	3	3	3	3	3	2	3	1
43290	1	0	0	0	0		16	2	3	0	0	1	2		.B	3		4	.B	3	0			1	1	0	0	0	0	0	0	0	0	1	3	4		3	3	3	2	2
43310	1	0	0	0	0		18	3	4	0	1	1	1	4	.B	3	2	1	.B	2	1	17	0	1	1	0	0	0	0	0	0	0	0	3	2	3	3	3	3	3	3	1
43380	1	0	0	0	0		15	2	1	0	0	1	1	5	.B	3	5	1	.B	3	1	14	1	1	1	0	0	0	0	0	0	0	0	3	3	3	3	4		2	2	2
43390	1	0	0	0	0		13	1	1	0	0	1	1	4	.B	3	4	1	.B	3	0			1	1	0	0	0	0	0	0	0	0	1	2	2	2	1	1	1	3	1
43440	1	0	0	0	0		16	2	3	1	0	1	1	5	.B	3	5	5	.B	3	1	16	1	7	0	0	0	0	0	0	1	0	0	1	1	2	2	2	2	3	1	3
43460	1	0	0	0	0		15	2	3	1	0	2	2	5	.B	3	5	5	.B	3	0			7	0	0	0	0	0	0	1	0	0	3	2	2	2	3	3	3	1	3
43510	1	0	0	0	0		14	1	2	0	0	2	1		.B	3		4	.B	3	0			5	0	0	0	0	1	0	0	0	0	3	3	3	3	3	3	2	1	3
43600	1	0	0	0	0		15	2	1	0	0	1	1	2	.B	2	2	1	.B	2	0			1	1	0	0	0	0	0	0	0	0	3	3	3	3	3	3	3	1	3
43770	1	0	0	0	0		15	2	2	0	0	1	1	4	.B	3		5	.B	3	0			1	1	0	0	0	0	0	0	0	0	3	3	3	3	2	2	3
43800	1	0	0	0	0		17	3	1	0	0	1	1	5	.B	3	4	1	.B	3	1	15	1	1	1	0	0	0	0	0	0	0	0	2	1	1	1	1	1	2	2	2
43870	1	0	0	0	0		17	3	4	0	0	1	1	3	.B	2	4	1	.B	3	0			1	1	0	0	0	0	0	0	0	0	3	2	2	2	2	2	2	1	3
43900	1	0	0	0	0		13	1	1	0	0	1	1	4	.B	3	4	5	.B	3	0			1	1	0	0	0	0	0	0	0	0	2	3	2	2	3	3	2	2	2
43930	1	0	0	0	0		16	2	2	0	0	1	2	4	.B	3	4	1	.B	3	0		0	1	1	0	0	0	0	0	0	0	0	3	3	3	3	2	2	1	2	2
44000	1	0	0	0	0		15	2	2	0	0	1	1	4	.B	3	2	1	.B	2	0			1	1	0	0	0	0	0	0	0	0	3	3	3	3	3	3	3	3	1
44040	1	0	0	0	0		16	2	4	0	0	1	1	5	.B	3	4	1	.B	3	0			1	1	0	0	0	0	0	0	0	0	2	3	3	3	3	3	3	1	3
44060	1	0	0	0	0		14	1	2	0	0	1	1	4	.B	3	4	1	.B	3	0			1	1	0	0	0	0	0	0	0	0	2	2	2	2	2	2	3	1	3
44160	1	0	0	0	0		15	2	3	0	0	1	1	4	.B	3	2	1	.B	2	0			1	1	0	0	0	0	0	0	0	0	2	2	2	2	2	2	3	3	1
44180	1	0	0	0	0		14	1	2	0	0	1	2	3	.B	2	1	1	.B	1	0			1	1	0	0	0	0	0	0	0	0	3	3	2	2	2	2	3	1	3
44480	1	0	0	0	0		17	3	1	1	0	2	2	4	.B	3	5	1	.B	3	0			1	1	0	0	0	0	0	0	0	0	2	2	2	2	2	2	2	1	3
44600	1	0	0	0	0		16	2	3	0	0	1	1	2	.B	2	2	2	.B	2	1	15	1	3	0	0	1	0	0	0	0	0	0	2	2	2	2	2	2	3	1	3
44620	1	0	0	0	0		17	3	4	0	0	1	1	2	.B	2	2	1	.B	2	0			1	1	0	0	0	0	0	0	0	0	1	2	2	2	2	2	2	2	2
44650	1	0	0	0	0		16	2	3	0	0	1	1	4	.B	3	4	2	.B	3	0			1	1	0	0	0	0	0	0	0	0	3	3	3	3	3	3	3	1	3
44690	1	0	0	0	0		16	2	3	0	0	1	1	4	.B	3	5	1	.B	3	0			1	1	0	0	0	0	0	0	0	0	3	2	3	3	3	3	3	1	3
44700	1	0	0	0	0		19	4	3	0	0	1	1	5	.B	3	5	4	.B	3	1	18	1	1	1	0	0	0	0	0	0	0	0	3	2	2	2	3	3	3	1	3
44710	1	0	0	0	0		13	1	1	0	0	1		2	.B	2	2	1	.B	2	0			1	1	0	0	0	0	0	0	0	0	2	2	1	1	1	1	2	1	3
44750	1	0	0	0	0		15	2	2	0	0	1	1	2	.B	2	4	2	.B	3	0			1	1	0	0	0	0	0	0	0	0	2	2	2	2	2	2	2	1	3
44780	1	0	0	0	0		14	1	3	0	0	2	1	4	.B	3		5	.B	3	0			7	0	0	0	0	0	0	1	0	0	3	2	3	3	3	3		2	2
44790	1	0	0	0	0		19	4	4	0	1	1		2	.B	2		3	.B	3	1	1	1	1	1	0	0	0	0	0	0	0	0	1	1	1	1	1	1	2	1	3
44890	1	0	0	0	0		20	4	3	0	0	1	1	4	.B	3	2	2	.B	2	0			2	0	1	0	0	0	0	0	0	0	2	3	4		3	3	3	3	1
44970	1	0	0	0	0		15	2	3	0	0	1	2	2	.B	2	5	1	.B	3	0			1	1	0	0	0	0	0	0	0	0	2	2	2	2	3	3	2	1	3
45050	1	0	0	0	0		14	1	1	0	0	1	1	5	.B	3	1	1	.B	1	0			1	1	0	0	0	0	0	0	0	0	2	2	2	2	2	2	3	1	3
45130	1	0	0	0	0		14	1	3	0	0	1	2	6	.B	4	6	1	.B	4	0			1	1	0	0	0	0	0	0	0	0	2	2	2	2	3	3	3	1	3
45200	1	0	0	0	0		13	1	1	0	0	1	1	5	.B	3	4	1	.B	3	0			1	1	0	0	0	0	0	0	0	0	3	2	2	2	3	3	3	1	3
45340	1	0	0	0	0		13	1	1	0	0	1	1	4	.B	3	5	5	.B	3	0			7	0	0	0	0	0	0	1	0	0	1	2	2	2	3	3	1	3	1
45390	1	0	0	0	0		18	3	4	0	0	2	1	4	.B	3	1	7	.B	1	0			3	0	0	1	0	0	0	0	0	0	3	3	2	2	2	2	3	3	1
45400	1	0	0	0	0		19	4	1	0	0	1	2	1	.B	1		1	.B	3	1	16	0	1	1	0	0	0	0	0	0	0	0	2	1	3	3	2	2	1	3	1
45450	1	0	0	0	0		13	1	1	0	0	1	1	2	.B	2	2	1	.B	2	0			1	1	0	0	0	0	0	0	0	0	2	2	2	2	2	2	2	3	1
45500	1	0	0	0	0		13	1	1	0	0	1	1	5	.B	3	2	1	.B	2	0			2	0	1	0	0	0	0	0	0	0	3	2	2	2	2	2	2	3	1
45550	1	0	0	0	0		19	4	4	0	0	2	1	5	.B	3	5	2	.B	3	1	18	1	2	0	1	0	0	0	0	0	0	0	3	3	3	3	3	3	3	1	3
45590	1	0	0	0	0		15	2	2	0	0	1	1	1	.B	1	1	1	.B	1	0			1	1	0	0	0	0	0	0	0	0	1	2	2	2	2	2	1	1	3
45640	1	0	0	0	0		18	3	4	0	1	1	1	2	.B	2	2	1	.B	2	1	16	0	1	1	0	0	0	0	0	0	0	0	2	2	3	3	3	3	2	1	3
45660	1	0	0	0	0		14	1	1	0	0	1	1	1	.B	1	4	3	.B	3	0			2	0	1	0	0	0	0	0	0	0	3	3	1	1	2	2	2	3	1
45700	1	0	0	0	0		13	1	2	0	0	2	2	6	.B	4	6	5	.B	4	0			3	0	0	1	0	0	0	0	0	0	1	1	2	2	2	2	3	3	1
45750	1	0	0	0	0		14	1	2	0	0	1	1	2	.B	2	2	1	.B	2	1	14	1	1	1	0	0	0	0	0	0	0	0	3	2	2	2	2	2	1	1	3
45840	1	0	0	0	0		17	3	4	0	0	2	1		.B	3		4	.B	3	1	16	0	5	0	0	0	0	1	0	0	0	0	2	2	2	2	2	2	2	1	3
45920	1	0	0	0	0		15	2	3	0	0	1	1	4	.B	3	4	2	.B	3	0			2	0	1	0	0	0	0	0	0	0	3	2	2	2	3	3	3	1	3
45940	1	0	0	0	0		19	4	3	0	1	1	1	4	.B	3	4	5	.B	3	1	15	1	7	0	0	0	0	0	0	1	0	0	3	3	3	3	3	3	2	3	1
46030	1	0	0	0	0		16	2	3	0	0	1	1	2	.B	2	3	1	.B	2	1	1	0	1	1	0	0	0	0	0	0	0	0	2	3	2	2	2	2	3	1	3
46040	1	0	0	0	0		15	2	3	0	0	1	1	5	.B	3	4	4	.B	3	0			1	1	0	0	0	0	0	0	0	0	2	1	1	1	1	1	3	1	3
46100	1	0	0	0	0		15	2	2	0	0	1	1		.B	3		4	.B	3	0			5	0	0	0	0	1	0	0	0	0	2	2	2	2	2	2	2	1	3
46120	1	0	0	0	0		18	3	4	0	0	1	1	3	.B	2	2	5	.B	2	0			7	0	0	0	0	0	0	1	0	0	2	1	2	2	2	2	2	1	3
46130	1	0	0	0	0		16	2	1	0	0	1	1	1	.B	1	1	4	.B	1	0			8	0	0	0	0	0	0	0	1	0	3	3	2	2	2	2	2	1	3
46210	1	0	0	0	0		13	1	1	0	0	1	1	5	.B	3	2	1	.B	2	0			1	1	0	0	0	0	0	0	0	0	2	3	3	3	3	3	3	1	3
46360	1	0	0	0	0		15	2	3	0	0	1	1	4	.B	3	1	1	.B	1	0			1	1	0	0	0	0	0	0	0	0	3	3	3	3	3	3	3	1	3
46390	1	0	0	0	0		13	1	1	0	0	2	2	4	.B	3	5	5	.B	3	0			7	0	0	0	0	0	0	1	0	0	3	3	3	3	3	3	2	3	1
46470	1	0	0	0	0		16	2	4	0	1	1	2	4	.B	3		1	.B	3	0			1	1	0	0	0	0	0	0	0	0	3	3	3	3	3	3	2	1	3
46510	1	0	0	0	0		17	3	3	0	0	1	1	2	.B	2	3	1	.B	2	0			1	1	0	0	0	0	0	0	0	0	3	2	3	3	3	3	2	2	2
46530	1	0	0	0	0		15	2	3	0	0	1	1	6	.B	4	6	1	.B	4	0			1	1	0	0	0	0	0	0	0	0	3	3	2	2	2	2	2	1	3
46570	1	0	0	0	0		16	2	2	0	1	1	1	1	.B	1	1	1	.B	1	1	15	0	1	1	0	0	0	0	0	0	0	0	2	2	2	2	2	2	3	3	1
46580	1	0	0	0	0		16	2	4	0	0	2	1	5	.B	3	5	2	.B	3	1	16	1	2	0	1	0	0	0	0	0	0	0	3	3	2	2	2	2	3	1	3
46660	1	0	0	0	0		14	1	2	0	0	1	2	5	.B	3	5	1	.B	3	0			1	1	0	0	0	0	0	0	0	0	3	3	2	2	2	2	2	1	3
46690	1	0	0	0	0		16	2	2	0	0	1	1	3	.B	2	3	1	.B	2	1	16	1	4	0	0	0	1	0	0	0	0	0	3	3	2	2	3	3	3	1	3
46910	1	0	0	0	0		15	2	2	0	0	2	1	2	.B	2	5	4	.B	3	0			6	0	0	0	0	0	1	0	0	0	3	3	3	3	3	3	3	1	3
46950	1	0	0	0	0		13	1	1	0	0	1	1	2	.B	2	4	1	.B	3	0			1	1	0	0	0	0	0	0	0	0	3	2	2	2	2	2	3	1	3
46990	1	0	0	0	0		16	2	4	0	0	1	1		.B	3		2	.B	3	1	16	0	2	0	1	0	0	0	0	0	0	0	2	1	2	2	2	2	1	1	3
47040	1	0	0	0	0		18	3	4	1	1	2	2		.B	3		3	.B	3	1	17	0	6	0	0	0	0	0	1	0	0	0	3	2	3	3	3	3	2	1	3
47060	1	0	0	0	0		16	2	3	0	0	1	1	2	.B	2	1	1	.B	1	0			1	1	0	0	0	0	0	0	0	0	3	1	2	2	2	2	2	3	1
47210	1	0	0	0	0		15	2	2	0	0	1	2	2	.B	2	5	1	.B	3	0			1	1	0	0	0	0	0	0	0	0	3	3	1	1	1	1	3	3	1
47220	1	0	0	0	0		13	1	1	0	0	1	1	5	.B	3		5	.B	3	0			7	0	0	0	0	0	0	1	0	0	3	3	3	3	3	3	2	1	3
47290	1	0	0	0	0		17	3	4	0	1	1	1	5	.B	3	4	1	.B	3	1	17	0	1	1	0	0	0	0	0	0	0	0	3	3	3	3	3	3	3	1	3
47310	1	0	0	0	0		14	1	1	0	0	1	1	4	.B	3	5	1	.B	3	0			2	0	1	0	0	0	0	0	0	0	2	2	3	3	2	2	2	1	3
47370	1	0	0	0	0		17	3	4	0	0	1	1	5	.B	3		1	.B	3	1	16	1	1	1	0	0	0	0	0	0	0	0	3	2	1	1	1	1		1	3
47420	1	0	0	0	0		20	4	4	0	0	1	1	3	.B	2	2	1	.B	2	1	19	1	1	1	0	0	0	0	0	0	0	0	3	3	3	3	3	3	1	3	1
47430	1	0	0	0	0		15	2	2	0	0	1	1	1	.B	1		1	.B	3	0			9	0	0	0	0	0	0	0	0	1	1	3	3	3	3	3	3	3	1
47500	1	0	0	0	0		14	1	1	0	0	1	1	2	.B	2	2	1	.B	2	0			1	1	0	0	0	0	0	0	0	0	3	3	3	3	3	3	3	1	3
47530	1	0	0	0	0		15	2	2	0	0	1	1	5	.B	3	4	1	.B	3	1	15	0	1	1	0	0	0	0	0	0	0	0	1	2	1	1	1	1	3	1	3
47540	1	0	0	0	0		13	1	2	0	0	1	2	3	.B	2	1	1	.B	1	0			1	1	0	0	0	0	0	0	0	0	3	3	3	3	3	3	3	1	3
47590	1	0	0	0	0		14	1	2	0	0	1	1	4	.B	3	6	1	.B	4	1	14	1	1	1	0	0	0	0	0	0	0	0	3	3	3	3	3	3	3	1	3
47600	1	0	0	0	0		16	2	2	0	0	2	2	5	.B	3	5	4	.B	3	0			1	1	0	0	0	0	0	0	0	0	3	3	3	3	3	3	3	1	3
47630	1	0	0	0	0		16	2	3	0	0	1	1	2	.B	2	4	2	.B	3	1	15	0	2	0	1	0	0	0	0	0	0	0	2	2	2	2	3	3	3	3	1
47690	1	0	0	0	0		16	2	4	0	0	1	2	2	.B	2	2	1	.B	2	0			1	1	0	0	0	0	0	0	0	0	3	1	2	2	2	2	2
47790	1	0	0	0	0		14	1	2	0	0	1	1	5	.B	3	6	1	.B	4	0			2	0	1	0	0	0	0	0	0	0	2	1	1	1	1	1	3	1	3
47810	1	0	0	0	0		15	2	2	0	0	1	2	5	.B	3		1	.B	3	0			1	1	0	0	0	0	0	0	0	0	2	2	2	2	2	2	2	1	3
47890	1	0	0	0	0		16	2	3	0	0	1	1	4	.B	3	1	1	.B	1	0			1	1	0	0	0	0	0	0	0	0	2	2	2	2	2	2	3	1	3
47960	1	0	0	0	0		17	3	4	0	1	1	1	1	.B	1	4	1	.B	3	1	13	0	1	1	0	0	0	0	0	0	0	0	2	1	3	3	2	2	3	1	3
48040	1	0	0	0	0		15	2	1	0	0	1	1	4	.B	3	4	1	.B	3	0			1	1	0	0	0	0	0	0	0	0	1	3	3	3	3	3	2	1	3
48130	1	0	0	0	0		17	3	4	1	0	1	2	2	.B	2	5	1	.B	3	1	16	0	1	1	0	0	0	0	0	0	0	0	3	2	2	2	2	2	2	1	3
48190	1	0	0	0	0		16	2	2	0	0	1	1	2	.B	2	2	5	.B	2	0			7	0	0	0	0	0	0	1	0	0	3	2	1	1	2	2	2	2	2
48210	1	0	0	0	0		13	1	1	0	0	2	2	5	.B	3	5	5	.B	3	0			6	0	0	0	0	0	1	0	0	0	3	3	4		3	3	3	2	2
48260	1	0	0	0	0		18	3	4	0	0	1	1	5	.B	3		1	.B	3	0			1	1	0	0	0	0	0	0	0	0	1	1	1	1	1	1	3	1	3
48270	1	0	0	0	0		15	2	2	0	0	1	1	5	.B	3	5	5	.B	3	0			2	0	1	0	0	0	0	0	0	0	2	2	3	3	1	1	3	3	1
48280	1	0	0	0	0		16	2	4	0	0	1	1	1	.B	1	1	1	.B	1	0			1	1	0	0	0	0	0	0	0	0	2	3	2	2	2	2	2	1	3
48310	1	0	0	0	0		16	2	2	0	0	2	2	5	.B	3	4	4	.B	3	0			9	0	0	0	0	0	0	0	0	1	3	3	3	3	3	3	2	1	3
48340	1	0	0	0	0		15	2	1	0	0	1	1	2	.B	2	2	1	.B	2	0			1	1	0	0	0	0	0	0	0	0	3	3	2	2	2	2	3	3	1
48510	1	0	0	0	0		14	1	2	0	0	1	1		.B	3	5	1	.B	3	0			1	1	0	0	0	0	0	0	0	0	3	2	2	2	3	3	3	1	3
48540	1	0	0	0	0		16	2	1	0	0	1	1		.B	3		1	.B	3	0			1	1	0	0	0	0	0	0	0	0	3	3	3	3	3	3	3	3	1
48590	1	0	0	0	0		16	2	4	0	0	1	1	5	.B	3	5	1	.B	3	0			1	1	0	0	0	0	0	0	0	0	3	2	2	2	2	2	3	1	3
48620	1	0	0	0	0		19	4	4	0	0	1	1	5	.B	3	5	1	.B	3	1	18	0	1	1	0	0	0	0	0	0	0	0	2	3	1	1	1	1	3	3	1
48630	1	0	0	0	0		14	1	2	0	0	1	1	4	.B	3	1	1	.B	1	0			1	1	0	0	0	0	0	0	0	0	3	3	3	3	3	3	3	1	3
48650	1	0	0	0	0		14	1	1	0		1	1	2	.B	2	2	1	.B	2	0			2	0	1	0	0	0	0	0	0	0	1	1	1	1	2	2	3	1	3
48790	1	0	0	0	0		17	3	4	0	0	1	1	5	.B	3	5	1	.B	3	1	16	1	1	1	0	0	0	0	0	0	0	0	3	2	3	3	3	3	3	1	3
48870	1	0	0	0	0		16	2	4	0	0	1	1	5	.B	3		1	.B	3	0			1	1	0	0	0	0	0	0	0	0	2	2	2	2	2	2	3	1	3
48940	1	0	0	0	0		14	1	2	0	0	1	2	6	.B	4	6	1	.B	4	1	14	1	1	1	0	0	0	0	0	0	0	0	3	3	3	3	3	3	3	1	3
48970	1	0	0	0	0		15	2	1	0	0	1	1	4	.B	3		1	.B	3	0			6	0	0	0	0	0	1	0	0	0	2	2	2	2	2	2	3	3	1
49000	1	0	0	0	0		16	2	1	0	0	1		2	.B	2		1	.B	3	0			1	1	0	0	0	0	0	0	0	0	3	3	3	3	2	2	3	1	3
49010	1	0	0	0	0		19	4	4	0	0	1	1	1	.B	1	1	1	.B	1	1	16	1	1	1	0	0	0	0	0	0	0	0	2	1	3	3	2	2	2	3	1
49030	1	0	0	0	0		13	1	1	1	0	1	1	5	.B	3		1	.B	3	0			1	1	0	0	0	0	0	0	0	0	2	3	3	3	2	2	2	1	3
49050	1	0	0	0	0		18	3	3	0	0	1	2	1	.B	1	1	4	.B	1	1	17	0	1	1	0	0	0	0	0	0	0	0	3	3	2	2	2	2	3	3	1
49100	1	0	0	0	0		17	3	3	0	0	1	2	2	.B	2	2	1	.B	2	0			1	1	0	0	0	0	0	0	0	0	2	2	2	2	3	3	3	3	1
49120	1	0	0	0	0		16	2	3	0	0	1	1	4	.B	3	5	1	.B	3	0			1	1	0	0	0	0	0	0	0	0	2	3	2	2	3	3	3	3	1
49170	1	0	0	0	0		14	1	1	0	0	1	1	2	.B	2	2	1	.B	2	0			1	1	0	0	0	0	0	0	0	0	2	2	2	2	2	2	2	3	1
49180	1	0	0	0	0		15	2	2	0	0	1	2	1	.B	1	1	1	.B	1	0			1	1	0	0	0	0	0	0	0	0	3	3	3	3	3	3	3	3	1
49230	1	0	0	0	0		17	3	4	0	0	1	1	5	.B	3	5	1	.B	3	0			1	1	0	0	0	0	0	0	0	0	3	2	2	2	2	2	2	1	3
49250	1	0	0	0	0		15	2	1	0	0	1	1	2	.B	2		1	.B	3	1	15	0	1	1	0	0	0	0	0	0	0	0	1	2	2	2	2	2	2	3	1
49340	1	0	0	0	0		14	1	1	0	0	1	2	4	.B	3	3	3	.B	2	0			1	1	0	0	0	0	0	0	0	0	1	2	1	1	2	2	3	3	1
49350	1	0	0	0	0		15	2	2	0	0	1	1	4	.B	3	4	7	.B	3	0			1	1	0	0	0	0	0	0	0	0	3	3	3	3	3	3	3	1	3
49380	1	0	0	0	0		17	3	4	0	0	1	1	2	.B	2	2	1	.B	2	1	14	0	2	0	1	0	0	0	0	0	0	0	3	3	3	3	3	3	3	1	3
49400	1	0	0	0	0		19	4	3	0	1	2	1	1	.B	1	2	2	.B	2	1	18	1	2	0	1	0	0	0	0	0	0	0	2	1	1	1	1	1	1	2	2
49430	1	0	0	0	0		14	1	1	0	0	1	1	3	.B	2	2	2	.B	2	0			2	0	1	0	0	0	0	0	0	0	2	2	3	3	3	3	2	2	2
49490	1	0	0	0	0		15	2	2	0	0	1	1	4	.B	3	4	1	.B	3	0			1	1	0	0	0	0	0	0	0	0	3	3	3	3	3	3	3	1	3
49560	1	0	0	0	0		19	4	4	0	0	1	1	2	.B	2	5	1	.B	3	0			2	0	1	0	0	0	0	0	0	0	2	2	2	2	2	2	3	1	3
49590	1	0	0	0	0		16	2	4	0	0	1	1	4	.B	3	4	1	.B	3	0			1	1	0	0	0	0	0	0	0	0	3	2	2	2	2	2	3	1	3
49640	1	0	0	0	0		19	4	4	0	0	1	1	2	.B	2	1	1	.B	1	1	16	1	2	0	1	0	0	0	0	0	0	0	2	2	2	2	2	2	2	3	1
49660	1	0	0	0	0		20	4	1	0	0	2	2	1	.B	1	1	4	.B	1	1	16	1	6	0	0	0	0	0	1	0	0	0	3	3	3	3	3	3	2	1	3
49720	1	0	0	0	0		13	1	1	0	0	1	2	2	.B	2	2	7	.B	2	0			1	1	0	0	0	0	0	0	0	0	2	3	3	3	2	2	1	1	3
49750	1	0	0	0	0		16	2	1	0	0	1	2	1	.B	1		5	.B	3	1	13	1	7	0	0	0	0	0	0	1	0	0	3	3	3	3	3	3	2	1	3
49860	1	0	0	0	0		15	2	2	0	0	1	1	4	.B	3	2	1	.B	2	1	15	0	1	1	0	0	0	0	0	0	0	0	3	2	2	2	3	3	3	3	1
49880	1	0	0	0	0		15	2	2	0	0	1			.B	3		1	.B	3	0			1	1	0	0	0	0	0	0	0	0	2	2	2	2	2	2	3	1	3
50050	1	0	0	0	0		16	2	3	0	0	1	1	2	.B	2	3	1	.B	2	0			1	1	0	0	0	0	0	0	0	0	2	2	3	3	3	3	1	1	3
50060	1	0	0	0	0		14	1	1	0	0	2	1	4	.B	3	4	2	.B	3	0			2	0	1	0	0	0	0	0	0	0	2	2	2	2	3	3	3	1	3
50070	1	0	0	0	0		15	2	2	0	0	1	2	4	.B	3	6	1	.B	4	0			1	1	0	0	0	0	0	0	0	0	3	3	3	3	3	3	3	1	3
50200	1	0	0	0	0		17	3	3	0	0	2		2	.B	2		5	.B	3	0			7	0	0	0	0	0	0	1	0	0	1	1	1	1	1	1	1	3	1
50300	1	0	0	0	0		14	1	1	0	0	1	2	4	.B	3	2	1	.B	2	0			1	1	0	0	0	0	0	0	0	0	3	3	2	2	2	2	3	3	1
50350	1	0	0	0	0		13	1	1	0	0	2	1	2	.B	2	5	1	.B	3	0			2	0	1	0	0	0	0	0	0	0	2	3	2	2	2	2	2	1	3
50380	1	0	0	0	0		14	1	2	0	0	1	1	1	.B	1	2	1	.B	2	0			1	1	0	0	0	0	0	0	0	0	3	2	2	2	2	2	2	1	3
50450	1	0	0	0	0		13	1	1	0	0	1	1	2	.B	2		2	.B	3	1		1	1	1	0	0	0	0	0	0	0	0	3	3	4		4		3	1	3
50500	1	0	0	0	0		19	4	4	0	0	1	1	3	.B	2	2	1	.B	2	1	12	1	1	1	0	0	0	0	0	0	0	0	3	2	2	2	2	2	3	1	3
50520	1	0	0	0	0		16	2	3	0	1	1	1	4	.B	3	3	2	.B	2	0			1	1	0	0	0	0	0	0	0	0	3	3	2	2	2	2	3	1	3
50530	1	0	0	0	0		17	3	4	0	0	2	1	4	.B	3	3	7	.B	2	0			1	1	0	0	0	0	0	0	0	0	3	2	3	3	3	3	2	1	3
50550	1	0	0	0	0		18	3	4	0	0	1	1	4	.B	3	2	1	.B	2	1	18	1	1	1	0	0	0	0	0	0	0	0	3	2	3	3	3	3	3	3	1
50760	1	0	0	0	0		16	2	4	0	0	1	1	5	.B	3		1	.B	3	1	16	0	1	1	0	0	0	0	0	0	0	0	3	3	3	3	3	3	3	1	3
50800	1	0	0	0	0		14	1	2	0	0	1	1	5	.B	3	5	1	.B	3	0			1	1	0	0	0	0	0	0	0	0	2	3	3	3	2	2	2	1	3
50870	1	0	0	0	0		15	2	3	0	0	1	1	4	.B	3	4	1	.B	3	0			1	1	0	0	0	0	0	0	0	0	2	2	2	2	2	2	3	3	1
50890	1	0	0	0	0		14	1	2	0	0	1	1	4	.B	3	5	1	.B	3	0			1	1	0	0	0	0	0	0	0	0	3	3	2	2	3	3	1	1	3
50970	1	0	0	0	0		14	1	1	0	0	1	1	5	.B	3	5	5	.B	3	0			1	1	0	0	0	0	0	0	0	0	2	1	2	2	2	2	2	3	1
50990	1	0	0	0	0		17	3	3	0	0	1	2	1	.B	1	1	5	.B	1	0			7	0	0	0	0	0	0	1	0	0	3	1	2	2	2	2	2	1	3
51020	1	0	0	0	0		16	2	4	0	0	2	1	4	.B	3	4	5	.B	3	0			6	0	0	0	0	0	1	0	0	0	2	2	2	2	2	2	3	3	1
51090	1	0	0	0	0		15	2	3	0	0	1	1	4	.B	3	5	5	.B	3	0			7	0	0	0	0	0	0	1	0	0	2	2	2	2	2	2	2	1	3
51130	1	0	0	0	0		16	2	3	0	0	1	1	5	.B	3	5	1	.B	3	1	16	1	1	1	0	0	0	0	0	0	0	0	3	3	3	3	3	3	3	1	3
51160	1	0	0	0	0		16	2	1	0	0	1	1	4	.B	3		1	.B	3	0			1	1	0	0	0	0	0	0	0	0	2	3	2	2	2	2	2	1	3
51220	1	0	0	0	0		15	2	1	0	1	2	1		.B	3		4	.B	3	0			1	1	0	0	0	0	0	0	0	0	2	2	3	3	2	2	3	1	3
51250	1	0	0	0	0		17	3	2	0	0	1	1		.B	3		5	.B	3	1	15	1	7	0	0	0	0	0	0	1	0	0	1	1	2	2	1	1	2	1	3
51270	1	0	0	0	0		14	1	3	0	0	1	1	4	.B	3	4	1	.B	3	0			1	1	0	0	0	0	0	0	0	0	2	2	2	2	3	3	3	1	3
51380	1	0	0	0	0		18	3	4	0	0	1	1	5	.B	3	5	1	.B	3	1	17	1	1	1	0	0	0	0	0	0	0	0	3	3	3	3	3	3	3	1	3
51390	1	0	0	0	0		18	3	4	0	0	1	1	1	.B	1	1	1	.B	1	0			1	1	0	0	0	0	0	0	0	0	2	1	3	3	2	2	3	1	3
51510	1	0	0	0	0		14	1	1	0	0	1	1	4	.B	3	4	5	.B	3	0			2	0	1	0	0	0	0	0	0	0	2	2	2	2	2	2	1	1	3
51610	1	0	0	0	0		15	2	2	0	0	1	1	4	.B	3	3	5	.B	2	0			1	1	0	0	0	0	0	0	0	0	2	2	2	2	3	3	3	3	1
51630	1	0	0	0	0		15	2	2	0	0	2	1	5	.B	3	5	5	.B	3	0			2	0	1	0	0	0	0	0	0	0	2	2	2	2	3	3	1	1	3
51690	1	0	0	0	0		16	2	3	0	0	1	1	1	.B	1	1	1	.B	1	0			1	1	0	0	0	0	0	0	0	0	3	2	2	2	2	2	3	1	3
51720	1	0	0	0	0		14	1	1	0	0	1	1	5	.B	3	4	2	.B	3	0			2	0	1	0	0	0	0	0	0	0	3	3	3	3	3	3	3	3	1
51740	1	0	0	0	0		16	2	3	1	0	1	1	2	.B	2	5	1	.B	3	1	16	1	1	1	0	0	0	0	0	0	0	0	1	1	1	1	2	2	3	3	1
51750	1	0	0	0	0		18	3	4	0	0	1	1	4	.B	3		1	.B	3	1	16	0	1	1	0	0	0	0	0	0	0	0	3	3	3	3	3	3	2	1	3
51780	1	0	0	0	0		16	2	3	0	0	2	2	1	.B	1	1	5	.B	1	0			7	0	0	0	0	0	0	1	0	0	2	2	2	2	1	1	1	1	3
51810	1	0	0	0	0		13	1	1	0	0	1	1	5	.B	3	5	5	.B	3	0			1	1	0	0	0	0	0	0	0	0	3	3	3	3	3	3	3	1	3
51840	1	0	0	0	0		16	2	3	0	0	1	2	1	.B	1	1	1	.B	1	1	15	1	1	1	0	0	0	0	0	0	0	0	3	1	2	2	2	2	3	3	1
51850	1	0	0	0	0		17	3	4	0	0	1	2	2	.B	2	1	1	.B	1	0			1	1	0	0	0	0	0	0	0	0	3	3	3	3	3	3	3	3	1
51890	1	0	0	0	0		13	1	1	0	0	1	1	5	.B	3		1	.B	3	0			1	1	0	0	0	0	0	0	0	0	2	2	1	1	1	1	3	1	3
51970	1	0	0	0	0		16	2	1	0	0	1	1	4	.B	3	4	5	.B	3	1	16	0	6	0	0	0	0	0	1	0	0	0	1	3	4		3	3	2	1	3
51980	1	0	0	0	0		13	1	1	0	0	2	1		.B	3	5	3	.B	3	0			3	0	0	1	0	0	0	0	0	0	2	2	3	3	2	2	3	1	3
51990	1	0	0	0	0		16	2	4	0	0	1	1	4	.B	3	1	1	.B	1	0			1	1	0	0	0	0	0	0	0	0	3	2	2	2	2	2	3	1	3
52000	1	0	0	0	0		17	3	4	0	0	1		5	.B	3	5	5	.B	3	0			7	0	0	0	0	0	0	1	0	0	1	1	2	2	2	2	2	1	3
52010	1	0	0	0	0		14	1	2	0	0	1	1	4	.B	3	5	1	.B	3	0			3	0	0	1	0	0	0	0	0	0	1	2	2	2	2	2	2	1	3
52040	1	0	0	0	0		14	1	1	0	0	1	1		.B	3	5	1	.B	3	0			1	1	0	0	0	0	0	0	0	0	3	3	3	3	3	3	3	2	2
52190	1	0	0	0	0		18	3	4	1	0	1	2	4	.B	3	6	1	.B	4	1	17	1	1	1	0	0	0	0	0	0	0	0	3	2	3	3	3	3	3	3	1
52210	1	0	0	0	0		15	2	2	0	0	1	1	4	.B	3		1	.B	3	0			1	1	0	0	0	0	0	0	0	0	3	3	3	3	3	3	2	3	1
52290	1	0	0	0	0		16	2	3	0	0	1	1	5	.B	3		1	.B	3	0			1	1	0	0	0	0	0	0	0	0	3	2	2	2	3	3	3	1	3
52340	1	0	0	0	0		14	1	1	0	0	2	2		.B	3		5	.B	3	0			2	0	1	0	0	0	0	0	0	0	2	2	1	1	1	1	2	3	1
52460	1	0	0	0	0		16	2	3	0	0	1	1	5	.B	3	5	1	.B	3	0			1	1	0	0	0	0	0	0	0	0	3	2	3	3	3	3	3	1	3
52580	1	0	0	0	0		14	1	2	0	0	1	2	2	.B	2	2	1	.B	2	0			4	0	0	0	1	0	0	0	0	0	3	3	2	2	3	3	3	1	3
52660	1	0	0	0	0		14	1	1	0	0	1	2	4	.B	3	6	1	.B	4	0			1	1	0	0	0	0	0	0	0	0	2	1	2	2	1	1	3	1	3
52710	1	0	0	0	0		13	1	2	0	0	2	1	4	.B	3		4	.B	3	0			2	0	1	0	0	0	0	0	0	0	1	1	1	1	1	1	3	1	3
52730	1	0	0	0	0		17	3	3	0	0	1	1	1	.B	1	2	1	.B	2	0			3	0	0	1	0	0	0	0	0	0	3	3	2	2	2	2	3	1	3
52740	1	0	0	0	0		18	3	3	0	0	1	1	5	.B	3	4	1	.B	3	1	15	0	1	1	0	0	0	0	0	0	0	0	3	3	1	1	1	1	1	1	3
52750	1	0	0	0	0		14	1	1	0	0	1	1	4	.B	3	4	1	.B	3	0			1	1	0	0	0	0	0	0	0	0	2	2	1	1	2	2	2	1	3
52800	1	0	0	0	0		16	2	2	0	0	1	1	4	.B	3	5	1	.B	3	1	16	1	1	1	0	0	0	0	0	0	0	0	3	2	2	2	2	2	3	1	3
52810	1	0	0	0	0		17	3	3	0	0	1	1	4	.B	3	4	1	.B	3	1	16	0	1	1	0	0	0	0	0	0	0	0	2	3	3	3	3	3	2	1	3
52830	1	0	0	0	0		16	2	2	0	0	1		4	.B	3	5	1	.B	3	0			1	1	0	0	0	0	0	0	0	0	2	3	4		3	3		1	3
52870	1	0	0	0	0		15	2	3	0	0	1	1	5	.B	3	4	5	.B	3	0				0	0	0	0	0	0	0	0	0		3	3	3	2	2
53000	1	0	0	0	0		14	1	2	0	0	1	1	2	.B	2		2	.B	3	0			1	1	0	0	0	0	0	0	0	0	3	3	2	2	3	3	2	3	1
53030	1	0	0	0	0		16	2	2	0	0	1	1	4	.B	3	4	1	.B	3	0			1	1	0	0	0	0	0	0	0	0	1	1	1	1	1	1	2	2	2
53060	1	0	0	0	0		13	1	1	0	0	1	1	5	.B	3	4	1	.B	3	0			1	1	0	0	0	0	0	0	0	0	3	3	3	3	3	3	3	3	1
53090	1	0	0	0	0		14	1	2	0	0	1	2	5	.B	3	2	1	.B	2	0			1	1	0	0	0	0	0	0	0	0	3	3	3	3	3	3	3	1	3
53170	1	0	0	0	0		14	1	1	0	0	2		5	.B	3	5	4	.B	3	0			5	0	0	0	0	1	0	0	0	0	3	3	3	3	3	3	3	1	3
53230	1	0	0	0	0		18	3	4	0	0	1		1	.B	1	1	1	.B	1	1	15	1	1	1	0	0	0	0	0	0	0	0	3	3	3	3	3	3	3	3	1
53240	1	0	0	0	0		17	3	4	1	0	1	1	2	.B	2	1	3	.B	1	1	16	1	2	0	1	0	0	0	0	0	0	0	1	1	1	1	1	1	3	1	3
53320	1	0	0	0	0		14	1	1	0	0	1	1	1	.B	1	5	1	.B	3	0			1	1	0	0	0	0	0	0	0	0	3	3	2	2	2	2	1	1	3
53350	1	0	0	0	0		16	2	2	0	0	2	2	4	.B	3	5	5	.B	3	0			7	0	0	0	0	0	0	1	0	0	3	3	3	3	3	3	3	3	1
53370	1	0	0	0	0		14	1	1	0	0	1	1	5	.B	3	5	1	.B	3	0			1	1	0	0	0	0	0	0	0	0	3	3	4		3	3	2	1	3
53500	1	0	0	0	0		17	3	4	0	0	2	2	3	.B	2	4	5	.B	3	1	16	0	4	0	0	0	1	0	0	0	0	0	3	3	2	2	2	2	3	1	3
53590	1	0	0	0	0		15	2	2	0	0	1	2	5	.B	3	1	5	.B	1	0			1	1	0	0	0	0	0	0	0	0	2	2	1	1	1	1	3	1	3
53600	1	0	0	0	0		16	2	2	0	0	1	2	4	.B	3		1	.B	3	0			1	1	0	0	0	0	0	0	0	0	3	3	3	3	3	3	2	3	1
53640	1	0	0	0	0		17	3	1	0	0	1	1	4	.B	3	4	1	.B	3	0			1	1	0	0	0	0	0	0	0	0	2	2	2	2	2	2	3	1	3
53670	1	0	0	0	0		17	3	4	0	0	1		5	.B	3		5	.B	3	0			7	0	0	0	0	0	0	1	0	0	2	1	1	1	3	3	3	3	1
53710	1	0	0	0	0		18	3	3	0	0	1	1		.B	3		1	.B	3	0			1	1	0	0	0	0	0	0	0	0	3	3	3	3	3	3	2	3	1
53720	1	0	0	0	0		14	1	2	0	0	1		2	.B	2	1	1	.B	1	0			3	0	0	1	0	0	0	0	0	0	2	3	4		2	2	3	3	1
53730	1	0	0	0	0		17	3	3	0	0	1	1	2	.B	2		1	.B	3	1	13	1	1	1	0	0	0	0	0	0	0	0	2	1	1	1	1	1	2	2	2
53780	1	0	0	0	0		14	1	1	0	0	1	1	4	.B	3	5	1	.B	3	0			1	1	0	0	0	0	0	0	0	0	2	3	2	2	2	2	1	3	1
53830	1	0	0	0	0		14	1	3	0	0	1	1		.B	3		1	.B	3	0			1	1	0	0	0	0	0	0	0	0	3	1	2	2	2	2	2	3	1
53840	1	0	0	0	0		16	2	3	0	0	1	1	5	.B	3	5	1	.B	3	1	16	1	1	1	0	0	0	0	0	0	0	0	2	2	3	3	1	1	2	1	3
53850	1	0	0	0	0		18	3	3	0	0	1	1	2	.B	2	5	1	.B	3	0			1	1	0	0	0	0	0	0	0	0	3	2	2	2	2	2	1	2	2
53880	1	0	0	0	0		13	1	1	0	0	1	2	5	.B	3		1	.B	3	0			1	1	0	0	0	0	0	0	0	0	3	3	3	3	3	3	3	3	1
53890	1	0	0	0	0		16	2	3	0	0	1	2	2	.B	2	4	1	.B	3	0			1	1	0	0	0	0	0	0	0	0	3	2	2	2	2	2	3	1	3
53900	1	0	0	0	0		16	2	3	0	0	1	1	4	.B	3	4	1	.B	3	0			1	1	0	0	0	0	0	0	0	0	1	1	3	3	2	2	2	2	2
53930	1	0	0	0	0		14	1	3	0	0	1	1	1	.B	1	4	1	.B	3	1	14	0	1	1	0	0	0	0	0	0	0	0	2	2	2	2	3	3	3	1	3
53960	1	0	0	0	0		13	1	1	0	0	1	1	2	.B	2		1	.B	3	0			1	1	0	0	0	0	0	0	0	0	3	3	2	2	3	3	3	1	3
53970	1	0	0	0	0		16	2	3	0	0	2	2		.B	3	5	4	.B	3	0			6	0	0	0	0	0	1	0	0	0	2	3	2	2	2	2	2	3	1
53980	1	0	0	0	0		16	2	3	0	0	1	1	5	.B	3	5	4	.B	3	0			1	1	0	0	0	0	0	0	0	0	1	1	1	1	3	3	3	1	3
54080	1	0	0	0	0		15	2	1	0	0	1	2	2	.B	2	2	1	.B	2	0			1	1	0	0	0	0	0	0	0	0	2	1	2	2	2	2	2	1	3
54200	1	0	0	0	0		15	2	2	0	0	2	2	1	.B	1	1	3	.B	1	0			4	0	0	0	1	0	0	0	0	0	2	2	2	2	2	2	2	1	3
54230	1	0	0	0	0		18	3	4	0	0	1	2	4	.B	3	1	1	.B	1	1	16	1	1	1	0	0	0	0	0	0	0	0	2	2	2	2	1	1	1	2	2
54320	1	0	0	0	0		14	1	3	0	0	1	1	5	.B	3	5	5	.B	3	0			1	1	0	0	0	0	0	0	0	0	2	2	2	2	3	3	2	3	1
54330	1	0	0	0	0		13	1	1	0	0	1	1	3	.B	2	5	1	.B	3	0			1	1	0	0	0	0	0	0	0	0	3	2	3	3	3	3	3	1	3
54340	1	0	0	0	0		18	3	3	0	0	2	1	3	.B	2	2	5	.B	2	1	13	1	7	0	0	0	0	0	0	1	0	0	3	3	2	2	2	2	1	1	3
54420	1	0	0	0	0		16	2	4	0	0	2	1	5	.B	3	4	2	.B	3	0			2	0	1	0	0	0	0	0	0	0	3	3	3	3	3	3	3	1	3
54430	1	0	0	0	0		14	1	2	0	0	1	1	5	.B	3	5	1	.B	3	0			1	1	0	0	0	0	0	0	0	0	2	3	2	2	2	2	3	1	3
54500	1	0	0	0	0		14	1	2	0	0	1	1	4	.B	3	4	1	.B	3	1	13	1	1	1	0	0	0	0	0	0	0	0	3	2	2	2	2	2	3	1	3
54510	1	0	0	0	0		16	2	3	0	0	1	1	4	.B	3	5	1	.B	3	0			2	0	1	0	0	0	0	0	0	0	3	3	2	2	2	2	2	1	3
54520	1	0	0	0	0		16	2	4	0	0	1	1	5	.B	3	5	1	.B	3	0			1	1	0	0	0	0	0	0	0	0	3	3	3	3	3	3	3	1	3
54550	1	0	0	0	0		17	3	4	0	0	1	1	5	.B	3	5	5	.B	3	1	16	1	7	0	0	0	0	0	0	1	0	0	3	1	2	2	2	2	3	1	3
54610	1	0	0	0	0		15	2	2	0	0	1	1	4	.B	3	5	5	.B	3	1	0	1	7	0	0	0	0	0	0	1	0	0	3	2	2	2	2	2	2	1	3
54650	1	0	0	0	0		15	2	2	0	0	1	1	1	.B	1	4	1	.B	3	0			1	1	0	0	0	0	0	0	0	0	3	3	3	3	3	3	3	1	3
54900	1	0	0	0	0		16	2	3	0	0	1	1	4	.B	3	4	1	.B	3	0			1	1	0	0	0	0	0	0	0	0	3	3	4		3	3	3	1	3
55010	1	0	0	0	0		16	2	4	0	0	1	1	5	.B	3	5	1	.B	3	0			1	1	0	0	0	0	0	0	0	0	2	2	2	2	2	2	3	1	3
55050	1	0	0	0	0		19	4	3	0	1	1	1	4	.B	3		3	.B	3	1	16	1	1	1	0	0	0	0	0	0	0	0	1	3	3	3	3	3	3	1	3
55240	1	0	0	0	0		13	1	1	0	0			4	.B	3	4	3	.B	3	0			4	0	0	0	1	0	0	0	0	0	3	3	2	2	2	2	2	1	3
55300	1	0	0	0	0		16	2	3	0	0	1	1	5	.B	3	5	2	.B	3	0			2	0	1	0	0	0	0	0	0	0	1	2	1	1	1	1	3	3	1
55360	1	0	0	0	0		18	3	4	0	0	1		2	.B	2	1	1	.B	1	1	18	1	1	1	0	0	0	0	0	0	0	0	2	3	3	3	3	3	3	1	3
55380	1	0	0	0	0		16	2	3	0	1	1	1	1	.B	1	1	1	.B	1	0			2	0	1	0	0	0	0	0	0	0	2	2	3	3	3	3	1	1	3
55410	1	0	0	0	0		19	4	4	0	0	1	1	2	.B	2	4	1	.B	3	0			2	0	1	0	0	0	0	0	0	0	3	1	2	2	3	3	2	1	3
55420	1	0	0	0	0		13	1	1	0	0	1	1	5	.B	3	5	1	.B	3	0			1	1	0	0	0	0	0	0	0	0	3	3	2	2	2	2	2	3	1
55440	1	0	0	0	0		14	1	1	0	0	1	1	2	.B	2	1	1	.B	1	0			1	1	0	0	0	0	0	0	0	0	3	3	3	3	3	3	3	3	1
55450	1	0	0	0	0		18	3	3	0	0		1		.B	3		4	.B	3	0			1	1	0	0	0	0	0	0	0	0	3	3	3	3	3	3	3	2	2
55460	1	0	0	0	0		14	1	2	0	0	1	1	4	.B	3	4	1	.B	3	0			1	1	0	0	0	0	0	0	0	0	1	3	2	2	2	2	3	1	3
55480	1	0	0	0	0		17	3	2	0	0	1	1	4	.B	3		1	.B	3	1	16	1	1	1	0	0	0	0	0	0	0	0	1	2	2	2	2	2	1	1	3
55540	1	0	0	0	0		13	1	1	0	0	1	1	5	.B	3	5	1	.B	3	0			2	0	1	0	0	0	0	0	0	0	3	3	3	3	3	3	3
55580	1	0	0	0	0		17	3	3	0	0	2	2		.B	3		3	.B	3	1	16	1	4	0	0	0	1	0	0	0	0	0	3	2	3	3	3	3	2	1	3
55620	1	0	0	0	0		13	1	1	0	0	1	1	5	.B	3	5	1	.B	3	0			1	1	0	0	0	0	0	0	0	0	3	3	3	3	3	3	2	3	1
55650	1	0	0	0	0		16	2	2	0	0	1	1	1	.B	1	1	2	.B	1	1	14	1	2	0	1	0	0	0	0	0	0	0	3	3	3	3	2	2	2	2	2
55660	1	0	0	0	0		18	3	3	0	0	1	1	5	.B	3	5	1	.B	3	0			1	1	0	0	0	0	0	0	0	0	3	3	3	3	3	3	2	1	3
55680	1	0	0	0	0		15	2	3	0	0	1	1	5	.B	3	5	5	.B	3	0			7	0	0	0	0	0	0	1	0	0	3	1	3	3	3	3	2	1	3
55740	1	0	0	0	0		17	3	4	1	1	1	2	2	.B	2		1	.B	3	1	15	0	1	1	0	0	0	0	0	0	0	0	3	2	2	2	2	2	2	1	3
55750	1	0	0	0	0		16	2	3	0	0	1	2	5	.B	3	4	3	.B	3	0			1	1	0	0	0	0	0	0	0	0	3	1	3	3	2	2	2	1	3
55780	1	0	0	0	0		13	1	1	0	0	1	1	5	.B	3	5	1	.B	3	0			1	1	0	0	0	0	0	0	0	0	3	3	4		4		3	1	3
55800	1	0	0	0	0		16	2	3	0	0	1	1	4	.B	3	5	1	.B	3	0			1	1	0	0	0	0	0	0	0	0	3	2	3	3	3	3	3	1	3
55850	1	0	0	0	0		15	2	3	0	0	1	1	4	.B	3	4	5	.B	3	0			1	1	0	0	0	0	0	0	0	0	3	3	3	3	3	3	3	1	3
55910	1	0	0	0	0		17	3	2	0	0	1	1	2	.B	2	2	1	.B	2	0			1	1	0	0	0	0	0	0	0	0	3	3	3	3	3	3	2	3	1
55950	1	0	0	0	0		17	3	4	0	0	1	1	4	.B	3	1	1	.B	1	0			1	1	0	0	0	0	0	0	0	0	3	3	2	2	2	2	3
55990	1	0	0	0	0		13	1	1	0	0	1	1	4	.B	3	4	1	.B	3	0			1	1	0	0	0	0	0	0	0	0	3	3	3	3	3	3	3	1	3
56050	1	0	0	0	0		17	3	4	0	0	1	1	1	.B	1	1	1	.B	1	0			1	1	0	0	0	0	0	0	0	0	3	1	2	2	3	3	3	1	3
56090	1	0	0	0	0		16	2	3	0	0		1	1	.B	1	2	2	.B	2	0			2	0	1	0	0	0	0	0	0	0	1	2	1	1	1	1	3	1	3
56100	1	0	0	0	0		15	2	2	0	0	1	1	4	.B	3	5	2	.B	3	0			1	1	0	0	0	0	0	0	0	0	2	2	2	2	2	2	3	1	3
56180	1	0	0	0	0		15	2	3	0	0	1	1	1	.B	1	2	1	.B	2	0			2	0	1	0	0	0	0	0	0	0	2	2	2	2	2	2	3	1	3
56210	1	0	0	0	0		17	3	4	0	0	1	1	2	.B	2	2	1	.B	2	1	10	0	1	1	0	0	0	0	0	0	0	0	3	3	3	3	3	3	3	1	3
56230	1	0	0	0	0		14	1	1	0	0	1	1	2	.B	2	2	1	.B	2	0			1	1	0	0	0	0	0	0	0	0	2	2	2	2	2	2	3	3	1
56250	1	0	0	0	0		17	3	3	0	0		1	1	.B	1	1	3	.B	1	0			3	0	0	1	0	0	0	0	0	0	3	3	3	3	3	3	3	3	1
56270	1	0	0	0	0		16	2	3	0	0	1	1	4	.B	3	4	1	.B	3	0			1	1	0	0	0	0	0	0	0	0	2	2	3	3	3	3	3	1	3
56280	1	0	0	0	0		13	1	2	0	0	1	2	5	.B	3	2	1	.B	2	0			7	0	0	0	0	0	0	1	0	0	3	3	3	3	3	3	2	1	3
56300	1	0	0	0	0		15	2	2	0	0	1		1	.B	1	1	5	.B	1	0			1	1	0	0	0	0	0	0	0	0	2	2	2	2	2	2
56320	1	0	0	0	0		15	2	3	0	0	1	1	4	.B	3	4	1	.B	3	0			2	0	1	0	0	0	0	0	0	0	3	3	3	3	3	3	3	1	3
56330	1	0	0	0	0		14	1	2	0	0	1	1	2	.B	2	1	1	.B	1	0			1	1	0	0	0	0	0	0	0	0	3	3	3	3	2	2	3	3	1
56390	1	0	0	0	0		13	1	1	0	0	1	1	2	.B	2	5	1	.B	3	0			1	1	0	0	0	0	0	0	0	0	2	3	4		4		3	1	3
56460	1	0	0	0	0		18	3	3	0	0	1	1	5	.B	3	4	1	.B	3	1	15	0	2	0	1	0	0	0	0	0	0	0	3	3	4		3	3	2	1	3
56500	1	0	0	0	0		16	2	3	0	0	1	1	2	.B	2	3	1	.B	2	0			1	1	0	0	0	0	0	0	0	0	2	3	2	2	2	2	3	1	3
56600	1	0	0	0	0		16	2	3	0	0	1	1	1	.B	1	1	1	.B	1	0			2	0	1	0	0	0	0	0	0	0	3	3	3	3	2	2	3	3	1
56610	1	0	0	0	0		18	3	2	0	0	1	1	4	.B	3	1	2	.B	1	0			2	0	1	0	0	0	0	0	0	0	2	3	3	3	3	3	2	3	1
56620	1	0	0	0	0		17	3	4	0	1	1	1	1	.B	1	1	1	.B	1	1		1	2	0	1	0	0	0	0	0	0	0	2	3	3	3	3	3	3	1	3
56740	1	0	0	0	0		13	1	1	0	0	1	1	5	.B	3	5	1	.B	3	0			1	1	0	0	0	0	0	0	0	0	2	2	2	2	2	2	2	3	1
56760	1	0	0	0	0		15	2	3	0	0	1	1	5	.B	3	5	4	.B	3	0			7	0	0	0	0	0	0	1	0	0	1	2	2	2	2	2	3	1	3
56790	1	0	0	0	0		16	2	4	0	0	1	1	4	.B	3	4	1	.B	3	0			1	1	0	0	0	0	0	0	0	0	3	2	2	2	2	2	3	1	3
56870	1	0	0	0	0		15	2	1	0	0	1	1	2	.B	2		1	.B	3	0			3	0	0	1	0	0	0	0	0	0	3	2	3	3	3	3	3
56930	1	0	0	0	0		17	3	4	0	0	1	2	4	.B	3		5	.B	3	1	17	1	1	1	0	0	0	0	0	0	0	0	1	3	3	3	3	3	3	1	3
56960	1	0	0	0	0		15	2	2	0	0	1	2	2	.B	2	3	1	.B	2	0			1	1	0	0	0	0	0	0	0	0	3	3	2	2	1	1	1	3	1
57050	1	0	0	0	0		14	1	2	0	0	1	1	4	.B	3		4	.B	3	0			1	1	0	0	0	0	0	0	0	0	3	3	3	3	3	3	3	3	1
57110	1	0	0	0	0		15	2	2	0	0	2	2		.B	3		5	.B	3	1	15	1	7	0	0	0	0	0	0	1	0	0	3	2	2	2	2	2	1	1	3
57170	1	0	0	0	0		18	3	4	0	0	1	2	5	.B	3	5	1	.B	3	1	16	0	4	0	0	0	1	0	0	0	0	0	3	3	3	3	2	2	1	1	3
57180	1	0	0	0	0		16	2	3	0	0	1	1	4	.B	3	1	1	.B	1	0			1	1	0	0	0	0	0	0	0	0	2	2	2	2	2	2	2	1	3
57190	1	0	0	0	0		16	2	1	0	0	1	2	4	.B	3		1	.B	3	1	16	0	3	0	0	1	0	0	0	0	0	0	3	3	3	3	3	3	2	2	2
57280	1	0	0	0	0		18	3	4	0	0	1	1	4	.B	3	5	1	.B	3	1	17	0	1	1	0	0	0	0	0	0	0	0	2	2	3	3	1	1	3	1	3
57300	1	0	0	0	0		18	3	4	0	0	1	1	4	.B	3	4	1	.B	3	0			2	0	1	0	0	0	0	0	0	0	3	3	2	2	2	2	3	1	3
57350	1	0	0	0	0		15	2	3	0	0	1	1	1	.B	1	1	1	.B	1	0			2	0	1	0	0	0	0	0	0	0	2	1	2	2	2	2	3	1	3
57390	1	0	0	0	0		18	3	3	0	0	1	1	4	.B	3	4	1	.B	3	0			1	1	0	0	0	0	0	0	0	0	3	3	3	3	3	3	2	1	3
57400	1	0	0	0	0		18	3	3	0	0	1	1	2	.B	2		1	.B	3	1	16	0	1	1	0	0	0	0	0	0	0	0	3	3	4		3	3	2	1	3
57410	1	0	0	0	0		14	1	2	0	0	1	1	5	.B	3	5	1	.B	3	0			1	1	0	0	0	0	0	0	0	0	2	2	2	2	3	3		1	3
57450	1	0	0	0	0		14	1	3	0	0	1	1	5	.B	3	4	5	.B	3	0			1	1	0	0	0	0	0	0	0	0	3	3	3	3	3	3	2	1	3
57490	1	0	0	0	0		14	1	1	0	0	1	1	5	.B	3	4	1	.B	3	0			1	1	0	0	0	0	0	0	0	0	2	2	2	2	2	2	3	1	3
57520	1	0	0	0	0		16	2	4	0	0	1	1	4	.B	3	4	5	.B	3	1		1	1	1	0	0	0	0	0	0	0	0	2	2	2	2	2	2		1	3
57600	1	0	0	0	0		16	2	3	0	0	1	1	5	.B	3	5	1	.B	3	0			1	1	0	0	0	0	0	0	0	0	3	2	2	2	3	3	2	1	3
57620	1	0	0	0	0		17	3	4	0	0	1	1	1	.B	1	1	1	.B	1	0			1	1	0	0	0	0	0	0	0	0	3	3	3	3	3	3	2	3	1
57670	1	0	0	0	0		15	2	3	0	0	1	1	4	.B	3	4	1	.B	3	0			1	1	0	0	0	0	0	0	0	0	2	2	2	2	3	3	3	1	3
57710	1	0	0	0	0		19	4	4	0	0	1	1	1	.B	1	6	5	.B	4	1	18	1	7	0	0	0	0	0	0	1	0	0	1	1	1	1	1	1	2	1	3
57720	1	0	0	0	0		16	2	3	0	0	1	1	4	.B	3	4	1	.B	3	1	15	1	1	1	0	0	0	0	0	0	0	0	3	2	2	2	2	2	3	3	1
57790	1	0	0	0	0		18	3	2	0	0			4	.B	3	1	1	.B	1	1	16	1	1	1	0	0	0	0	0	0	0	0	1	1	1	1	1	1	1	3	1
57810	1	0	0	0	0		17	3	3	0	0	1	1	4	.B	3	3	1	.B	2	1	15	1	1	1	0	0	0	0	0	0	0	0	3	3	3	3	3	3	2	2	2
57820	1	0	0	0	0		15	2	2	0	0	1	1	4	.B	3	3	2	.B	2	0			4	0	0	0	1	0	0	0	0	0	3	3	2	2	3	3	3	1	3
57830	1	0	0	0	0		14	1	1	0	0	1	2	1	.B	1	1	1	.B	1	0			1	1	0	0	0	0	0	0	0	0	1	3	3	3	3	3	3	1	3
57840	1	0	0	0	0		14	1	1	0	0	1	2	6	.B	4	6	1	.B	4	0			1	1	0	0	0	0	0	0	0	0	3	2	2	2	3	3	3	3	1
57890	1	0	0	0	0		16	2	2	0	0	1	2	1	.B	1	4	1	.B	3	0			1	1	0	0	0	0	0	0	0	0	3	2	2	2	3	3	3	2	2
57940	1	0	0	0	0		18	3	4	0	0	2	1		.B	3		5	.B	3	1	17	0	7	0	0	0	0	0	0	1	0	0	2	1	1	1	1	1	2	1	3
58120	1	0	0	0	0		16	2	2	0	0	1	1	2	.B	2		1	.B	3	0			1	1	0	0	0	0	0	0	0	0	3	1	2	2	3	3	3	1	3
58170	1	0	0	0	0		17	3	4	0	0	1	1	1	.B	1	5	1	.B	3	1	0	1	2	0	1	0	0	0	0	0	0	0	2	1	1	1	1	1	2	1	3
58210	1	0	0	0	0		19	4	3	0	0	1	2	2	.B	2	4	1	.B	3	0			3	0	0	1	0	0	0	0	0	0	2	2	2	2	2	2	2	1	3
58330	1	0	0	0	0		14	1	1	0	0	1	1	5	.B	3	5	2	.B	3	0			1	1	0	0	0	0	0	0	0	0	3	3	2	2	2	2	3	1	3
58350	1	0	0	0	0		16	2	3	0	1	1	1	4	.B	3	5	4	.B	3	0			1	1	0	0	0	0	0	0	0	0	3	3	2	2	2	2	3	3	1
58460	1	0	0	0	0		17	3	3	0	0	1	1	4	.B	3	3	4	.B	2	1	16	1	3	0	0	1	0	0	0	0	0	0	3	3	2	2	2	2	3	1	3
58470	1	0	0	0	0		15	2	2	0	0	1	1	4	.B	3	5	1	.B	3	0			2	0	1	0	0	0	0	0	0	0	3	3	3	3	3	3	1	1	3
58510	1	0	0	0	0		18	3	4	0	0	1	2	2	.B	2	1	1	.B	1	0			1	1	0	0	0	0	0	0	0	0	3	2	2	2	3	3	3	1	3
58580	1	0	0	0	0		17	3	3	0	0	2	2	2	.B	2	1	3	.B	1	1	13	1	4	0	0	0	1	0	0	0	0	0	1	1	1	1	1	1	1	1	3
58590	1	0	0	0	0		14	1	1	0	0	1	1	5	.B	3	5	3	.B	3	0			1	1	0	0	0	0	0	0	0	0	2	2	2	2	2	2		1	3
58600	1	0	0	0	0		17	3	3	0	0	2	1		.B	3		6	.B	3	1	15	1	1	1	0	0	0	0	0	0	0	0	2	2	2	2	3	3	2	1	3
58730	1	0	0	0	0		14	1	3	0	0	1	1	6	.B	4	6	1	.B	4	0			7	0	0	0	0	0	0	1	0	0	3	3	3	3	3	3	3	1	3
58830	1	0	0	0	0		17	3	3	0	0	2	1	4	.B	3	4	2	.B	3	0			2	0	1	0	0	0	0	0	0	0	3	3	3	3	3	3	1	1	3
58870	1	0	0	0	0		15	2	1	0	0	1	1	1	.B	1	1	1	.B	1	0			1	1	0	0	0	0	0	0	0	0	3	3	3	3	3	3	1	2	2
58930	1	0	0	0	0		19	4	2	0	0	1	1	4	.B	3	1	4	.B	1	0			1	1	0	0	0	0	0	0	0	0	2	1	3	3	2	2	2	3	1
58950	1	0	0	0	0		20	4	4	0	0	1	2	4	.B	3	3	1	.B	2	0			1	1	0	0	0	0	0	0	0	0	3	3	3	3	2	2	3	3	1
58960	1	0	0	0	0		17	3	2	0	0	1	1	4	.B	3	3	1	.B	2	0			2	0	1	0	0	0	0	0	0	0	3	3	3	3	3	3	1	1	3
59000	1	0	0	0	0		15	2	1	0	0	1	1	2	.B	2	2	1	.B	2	0			1	1	0	0	0	0	0	0	0	0	3	3	3	3	2	2	2	2	2
59040	1	0	0	0	0		15	2	3	0	0	1	1	5	.B	3	5	2	.B	3	0			2	0	1	0	0	0	0	0	0	0	2	3	3	3	2	2	2	1	3
59050	1	0	0	0	0		16	2	4	0	0	1	1	3	.B	2	3	2	.B	2	1	16	1	1	1	0	0	0	0	0	0	0	0	2	2	2	2	2	2	2	1	3
59110	1	0	0	0	0		17	3	1	0	0	2	1		.B	3		4	.B	3	1	16	1	1	1	0	0	0	0	0	0	0	0	1	2	2	2	1	1	3	1	3
59190	1	0	0	0	0		14	1	1	0	0	1	1	5	.B	3	6	5	.B	4	0			1	1	0	0	0	0	0	0	0	0	3	3	3	3	3	3	2	3	1
59260	1	0	0	0	0		17	3	3	0	0	1	2	2	.B	2	2	1	.B	2	1	15	1	1	1	0	0	0	0	0	0	0	0	2	2	2	2	3	3	2	3	1
59270	1	0	0	0	0		13	1	1	0	0	1	1	5	.B	3	5	1	.B	3	0			1	1	0	0	0	0	0	0	0	0	3	3	3	3	2	2	3	1	3
59300	1	0	0	0	0		14	1	2	0	0	1	2		.B	3		1	.B	3	0			1	1	0	0	0	0	0	0	0	0	2	2	2	2	2	2	2	2	2
59360	1	0	0	0	0		16	2	4	0	0	1	1	4	.B	3	2	1	.B	2	0		0	1	1	0	0	0	0	0	0	0	0	2	2	2	2	2	2	2	1	3
59380	1	0	0	0	0		16	2	3	0	0	1		1	.B	1	1	1	.B	1	1	16	1	1	1	0	0	0	0	0	0	0	0	3	2	2	2	2	2	3	1	3
59500	1	0	0	0	0		17	3	4	0	0	1	1	2	.B	2	4	1	.B	3	0			2	0	1	0	0	0	0	0	0	0	2	2	4		1	1	3	3	1
59550	1	0	0	0	0		16	2	4	0	0	1	1	5	.B	3	5	5	.B	3	1	15	0	1	1	0	0	0	0	0	0	0	0	3	2	2	2	3	3	3	1	3
59570	1	0	0	0	0		14	1	3	0	0	1	1	2	.B	2	2	2	.B	2	0			1	1	0	0	0	0	0	0	0	0	3	3	3	3	3	3	3	1	3
59580	1	0	0	0	0		13	1	1	0	0	1	1	1	.B	1	1	1	.B	1	0			1	1	0	0	0	0	0	0	0	0	3	3	4		4		1	3	1
59590	1	0	0	0	0		17	3	4	0	0	1	1	3	.B	2	3	2	.B	2				4	0	0	0	1	0	0	0	0	0	3	3						1	3
59610	1	0	0	0	0		17	3	4	0	0	1	1	1	.B	1	1	1	.B	1	1	16	0	1	1	0	0	0	0	0	0	0	0	1	1	1	1	1	1	3	1	3
59620	1	0	0	0	0		14	1	1	0	0	1	1	4	.B	3		1	.B	3	0			1	1	0	0	0	0	0	0	0	0	1	2	2	2	2	2	1	3	1
59710	1	0	0	0	0		14	1	1	0	0	1	1	2	.B	2	2	2	.B	2	0			2	0	1	0	0	0	0	0	0	0	3	1	1	1	2	2	2	3	1
59770	1	0	0	0	0		17	3	4	0	0	2	2		.B	3		3	.B	3	0			4	0	0	0	1	0	0	0	0	0	2	3	2	2	2	2	2	3	1
59790	1	0	0	0	0		16	2	3	0	0	1	2	1	.B	1	1	3	.B	1	0			1	1	0	0	0	0	0	0	0	0	2	2	2	2	2	2	3	1	3
59810	1	0	0	0	0		14	1	2	0	0	1	1		.B	3		2	.B	3	0			4	0	0	0	1	0	0	0	0	0	1	3	3	3	3	3	3	2	2
59840	1	0	0	0	0		16	2	3	0	0	1	1	5	.B	3	5	1	.B	3	0			1	1	0	0	0	0	0	0	0	0	3	2	2	2	2	2	3	1	3
59890	1	0	0	0	0		16	2	3	0	0	1	1	4	.B	3	5	2	.B	3	1	16	1	2	0	1	0	0	0	0	0	0	0	2	1	2	2	2	2	3	1	3
59920	1	0	0	0	0		16	2	3	0	0	1	1	4	.B	3	4	4	.B	3	0			1	1	0	0	0	0	0	0	0	0	3	2	2	2	2	2	3	1	3
60040	1	0	0	0	0		17	3	4	0	0	1	1		.B	3		3	.B	3	0			1	1	0	0	0	0	0	0	0	0	2	1	3	3	3	3	2	1	3
60110	1	0	0	0	0		14	1	2	0	0	1	2	6	.B	4	6	1	.B	4	0			1	1	0	0	0	0	0	0	0	0	2	3	2	2	2	2	3	1	3
60140	1	0	0	0	0		13	1	1	0	0	1	1	5	.B	3	5	1	.B	3	0			2	0	1	0	0	0	0	0	0	0	3	2	3	3	3	3	1	1	3
60150	1	0	0	0	0		16	2	3	0	0	2	2	1	.B	1	1	3	.B	1	1	16	0	4	0	0	0	1	0	0	0	0	0	3	3	3	3	3	3	2	3	1
60170	1	0	0	0	0		13	1	1	0	0	1	1	5	.B	3	4	1	.B	3	0			1	1	0	0	0	0	0	0	0	0	2	2	2	2	2	2	3	1	3
60260	1	0	0	0	0		16	2	3	0	0	1	1		.B	3	5	1	.B	3	1	16	0	1	1	0	0	0	0	0	0	0	0	3	2	3	3	3	3	3	1	3
60270	1	0	0	0	0		15	2	3	0	0	2	1	4	.B	3	4	2	.B	3	0			2	0	1	0	0	0	0	0	0	0	3	3	3	3	2	2	3	1	3
60300	1	0	0	0	0		18	3	3	0	0	1	1	4	.B	3		1	.B	3	1	16	1	1	1	0	0	0	0	0	0	0	0	3	3	3	3	2	2	3	1	3
60340	1	0	0	0	0		14	1	3	0	0	1	2	4	.B	3	3	1	.B	2	0			1	1	0	0	0	0	0	0	0	0	3	2	2	2	3	3	3	2	2
60400	1	0	0	0	0		16	2	1	0	0	1	1	4	.B	3	4	1	.B	3	0			7	0	0	0	0	0	0	1	0	0	1	1	1	1	1	1	2	1	3
60450	1	0	0	0	0		15	2	2	0	0	1	1	4	.B	3		1	.B	3	0			2	0	1	0	0	0	0	0	0	0	2	1	2	2	2	2	2	1	3
60510	1	0	0	0	0		13	1	1	0	0	1	1	4	.B	3	5	1	.B	3	1	11	1	1	1	0	0	0	0	0	0	0	0	3	2	3	3	3	3	3	1	3
60520	1	0	0	0	0		19	4	3	0	0	1	2	1	.B	1	2	1	.B	2	1	16	0	1	1	0	0	0	0	0	0	0	0	3	3	3	3	3	3	3	3	1
60570	1	0	0	0	0		15	2	3	0	0	1	2	2	.B	2	2	1	.B	2	1	14	1	1	1	0	0	0	0	0	0	0	0	2	3	3	3	3	3	3	1	3
60580	1	0	0	0	0		16	2	3	0	0	2	1	4	.B	3	1	4	.B	1	1	15	0	2	0	1	0	0	0	0	0	0	0	3	2	2	2	3	3	3	3	1
60600	1	0	0	0	0		15	2	4	0	0	1	1	5	.B	3	5	5	.B	3	1	13	0	1	1	0	0	0	0	0	0	0	0	2	2	3	3	1	1	2	1	3
60660	1	0	0	0	0		16	2	3	0	0	1	1	1	.B	1	1	2	.B	1	0			1	1	0	0	0	0	0	0	0	0	3	2	2	2	2	2	3	1	3
60680	1	0	0	0	0		14	1	1	0	0	1	1	4	.B	3	5	1	.B	3	0			1	1	0	0	0	0	0	0	0	0	3	3	3	3	1	1	1	1	3
60760	1	0	0	0	0		18	3	2	0	0	1	1	5	.B	3	1	1	.B	1	0			1	1	0	0	0	0	0	0	0	0	3	2	2	2	2	2	3	3	1
60780	1	0	0	0	0		16	2	4	0	0	1	1	6	.B	4	2	1	.B	2	1	4	1	1	1	0	0	0	0	0	0	0	0	3	2	3	3	3	3	3	1	3
60810	1	0	0	0	0		17	3	4	0	0	1	1	4	.B	3	4	3	.B	3	0			2	0	1	0	0	0	0	0	0	0	3	3	3	3	3	3	3	1	3
60820	1	0	0	0	0		15	2	2	0	0	1	2	3	.B	2		1	.B	3	0			1	1	0	0	0	0	0	0	0	0	2	2	3	3	2	2	2	1	3
60830	1	0	0	0	0		15	2	2	0	0	2	1	5	.B	3	5	4	.B	3	0			6	0	0	0	0	0	1	0	0	0	3	2	1	1	3	3	2	1	3
60910	1	0	0	0	0		15	2	2	0	0	1	1	4	.B	3	4	1	.B	3	0			1	1	0	0	0	0	0	0	0	0	1	2	3	3	3	3	2	3	1
60930	1	0	0	0	0		13	1	1	0	0	1	2	1	.B	1	1	1	.B	1	0			1	1	0	0	0	0	0	0	0	0	2	1	2	2	2	2	3	2	2
60960	1	0	0	0	0		14	1	1	0	0	1	1		.B	3		1	.B	3	0			1	1	0	0	0	0	0	0	0	0	3	3	3	3	3	3	2	1	3
60970	1	0	0	0	0		14	1	2	0	0	1	1	4	.B	3		1	.B	3	1	10	1	9	0	0	0	0	0	0	0	0	1	3	2	2	2	2	2	2	1	3
61080	1	0	0	0	0		13	1	1	0	0	1	1	6	.B	4		1	.B	3	0			1	1	0	0	0	0	0	0	0	0	3	3	3	3	3	3	3	3	1
61090	1	0	0	0	0		15	2	3	0	0	1	1	6	.B	4	4	1	.B	3	0			1	1	0	0	0	0	0	0	0	0	1	3	2	2	2	2	2	1	3
61240	1	0	0	0	0		13	1	1	0	0	1	1	5	.B	3	5	1	.B	3	0			1	1	0	0	0	0	0	0	0	0	3	2	2	2	2	2	3	3	1
61260	1	0	0	0	0		13	1	1	0	0	2	1	2	.B	2	4	5	.B	3	0			2	0	1	0	0	0	0	0	0	0	2	2	3	3	3	3	3	1	3
61300	1	0	0	0	0		16	2	4	0	0	1	2	5	.B	3		3	.B	3	0			4	0	0	0	1	0	0	0	0	0	3	3	2	2	3	3	2	3	1
61440	1	0	0	0	0		15	2	2	0	0	1	1	2	.B	2	2	1	.B	2	0			1	1	0	0	0	0	0	0	0	0	2	2	2	2	2	2	3	1	3
61450	1	0	0	0	0		17	3	4	0	0	1	1	2	.B	2		3	.B	3	1	17	0	1	1	0	0	0	0	0	0	0	0	2	2	2	2	2	2	2	3	1
61500	1	0	0	0	0		17	3	2	0	0	1	1	4	.B	3	5	1	.B	3	1	17	0	1	1	0	0	0	0	0	0	0	0	3	3	3	3	3	3	1	3	1
61530	1	0	0	0	0		15	2	3	0	0	1	1	4	.B	3	4	3	.B	3	0			2	0	1	0	0	0	0	0	0	0	2	2	3	3	3	3	3	3	1
61550	1	0	0	0	0		14	1	1	0	0	1	1	2	.B	2	5	1	.B	3	0			1	1	0	0	0	0	0	0	0	0	2	2	3	3	2	2	3	3	1
61680	1	0	0	0	0		15	2	1	0	0	1	1	5	.B	3	4	1	.B	3	1	11	1	1	1	0	0	0	0	0	0	0	0	2	2	2	2	2	2	3	3	1
61700	1	0	0	0	0		17	3	3	0	0	2	2		.B	3		3	.B	3	0			3	0	0	1	0	0	0	0	0	0	3	3	2	2	3	3	3	1	3
61730	1	0	0	0	0		19	4	4	0	0	1	1	2	.B	2	4	1	.B	3	1	17	0	1	1	0	0	0	0	0	0	0	0	3	3	3	3	3	3	2	1	3
61810	1	0	0	0	0		17	3	2	0	0	1	1	2	.B	2	5	1	.B	3	1	14	1	1	1	0	0	0	0	0	0	0	0	3	3	3	3	3	3	3	2	2
61910	1	0	0	0	0		18	3	3	0	0	1	2	5	.B	3		1	.B	3	0			1	1	0	0	0	0	0	0	0	0	3	2	2	2	3	3	3	1	3
61930	1	0	0	0	0		13	1	1	0	0	1	1	4	.B	3	2	2	.B	2	0			1	1	0	0	0	0	0	0	0	0	2	2	2	2	2	2	2	3	1
61950	1	0	0	0	0		14	1	2	0	0	1	1		.B	3		1	.B	3	0			1	1	0	0	0	0	0	0	0	0	3	3	3	3	3	3	3	1	3
61960	1	0	0	0	0		17	3	4	0	0	1	2	6	.B	4	6	1	.B	4	1	17	1	1	1	0	0	0	0	0	0	0	0	3	2	2	2	2	2	3	1	3
61970	1	0	0	0	0		13	1	1	0	0	1	1	4	.B	3	5	5	.B	3	0			1	1	0	0	0	0	0	0	0	0	1	3	2	2	2	2	2	1	3
62000	1	0	0	0	0		13	1	1	0	0	1	1	1	.B	1	4	1	.B	3	1	12	0	2	0	1	0	0	0	0	0	0	0	1	1	1	1	1	1	2	1	3
62010	1	0	0	0	0		15	2	3	0	0	1	1	4	.B	3	4	2	.B	3	1	15	1	1	1	0	0	0	0	0	0	0	0	2	2	2	2	3	3	3	1	3
62030	1	0	0	0	0		15	2	2	0	0	1	1	5	.B	3	4	1	.B	3	1	10	1	1	1	0	0	0	0	0	0	0	0	2	2	2	2	2	2		1	3
62070	1	0	0	0	0		17	3	4	0	0	1	1	1	.B	1	1	1	.B	1	1	17	0	2	0	1	0	0	0	0	0	0	0	3	3	3	3	2	2	1	1	3
62090	1	0	0	0	0		14	1	2	0	0	1	1	2	.B	2	2	1	.B	2	0			1	1	0	0	0	0	0	0	0	0	3	2	3	3	2	2	3	1	3
62120	1	0	0	0	0		19	4	4	0	0	1		5	.B	3	5	5	.B	3	1	17	0	1	1	0	0	0	0	0	0	0	0	2	2	2	2	2	2	2	1	3
62210	1	0	0	0	0		15	2	1	0	0	1	1	3	.B	2	3	1	.B	2	0			1	1	0	0	0	0	0	0	0	0	3	3	3	3	3	3	3	3	1
62270	1	0	0	0	0		16	2	2	0	0	1	1	1	.B	1	1	1	.B	1	0			1	1	0	0	0	0	0	0	0	0	3	3	2	2	2	2	2	3	1
62310	1	0	0	0	0		18	3	4	0	1	1	2	4	.B	3		5	.B	3	1	15	1	1	1	0	0	0	0	0	0	0	0	3	2	1	1	2	2	1	1	3
62370	1	0	0	0	0		16	2	3	0	0	1		1	.B	1		1	.B	3	0			1	1	0	0	0	0	0	0	0	0	3	1	2	2	3	3	2	1	3
62560	1	0	0	0	0		16	2	4	0	0	1	1	4	.B	3	3	1	.B	2	1	16	0	1	1	0	0	0	0	0	0	0	0	2	2	2	2	3	3	3	1	3
62570	1	0	0	0	0		16	2	4	0	0	1	1	2	.B	2		1	.B	3	0			1	1	0	0	0	0	0	0	0	0	3	1	3	3	2	2	3	3	1
62580	1	0	0	0	0		18	3	4	0	0	1	1	1	.B	1	2	1	.B	2	0			1	1	0	0	0	0	0	0	0	0	2	2	2	2	3	3	3	1	3
62670	1	0	0	0	0		16	2	4	0	0	1	1	4	.B	3	5	1	.B	3	0			2	0	1	0	0	0	0	0	0	0	3	2	3	3	1	1	3	1	3
62700	1	0	0	0	0		16	2	2	0	1	1	2	2	.B	2	2	1	.B	2	1	13	0	1	1	0	0	0	0	0	0	0	0	2	2	3	3	3	3	3	1	3
62730	1	0	0	0	0		13	1	1	0	0	1	2	5	.B	3	4	5	.B	3	0			1	1	0	0	0	0	0	0	0	0	1	3	3	3	3	3	3	3	1
62750	1	0	0	0	0		17	3	4	0	0	1	2	5	.B	3	4	5	.B	3	1	16	0	1	1	0	0	0	0	0	0	0	0	3	3	3	3	2	2	3	1	3
62780	1	0	0	0	0		14	1	1	0	0	2	1	1	.B	1	1	5	.B	1	0			6	0	0	0	0	0	1	0	0	0	3	3	3	3	3	3	2	3	1
62790	1	0	0	0	0		14	1	2	0	0	1		2	.B	2	2	1	.B	2	0			1	1	0	0	0	0	0	0	0	0	3	3	3	3	3	3	2	1	3
62870	1	0	0	0	0		15	2	3	0	0	1	2	3	.B	2		1	.B	3	1	15	0	1	1	0	0	0	0	0	0	0	0	3	2	2	2	2	2	3	1	3
62890	1	0	0	0	0		13	1	2	0	0	1	1	4	.B	3	2	1	.B	2	0			1	1	0	0	0	0	0	0	0	0	1	2	2	2	2	2	2	1	3
62950	1	0	0	0	0		16	2	2	0	0	1	1	4	.B	3	5	1	.B	3	0			1	1	0	0	0	0	0	0	0	0	3	3	2	2	3	3	2	1	3
62970	1	0	0	0	0		17	3	4	0	1	1	1	1	.B	1	1	1	.B	1	1	14	0	1	1	0	0	0	0	0	0	0	0	2	1	2	2	2	2	3	1	3
63000	1	0	0	0	0		18	3	3	0	1			2	.B	2	2	3	.B	2	1	16	0	4	0	0	0	1	0	0	0	0	0	2	3	3	3	3	3	1	1	3
63020	1	0	0	0	0		14	1	1	0	0	1	1	2	.B	2	4	1	.B	3	0			2	0	1	0	0	0	0	0	0	0	3	2	3	3	3	3	2	1	3
63050	1	0	0	0	0		17	3	4	0	0	1	1	1	.B	1	2	1	.B	2	0			2	0	1	0	0	0	0	0	0	0	2	1	2	2	1	1	3	1	3
63060	1	0	0	0	0		17	3	4	0	0	1	1	1	.B	1	1	1	.B	1	1	17	1	1	1	0	0	0	0	0	0	0	0	3	2	3	3	3	3	2	1	3
63080	1	0	0	0	0		15	2	3	0	0	1	1	5	.B	3	5	1	.B	3	0			1	1	0	0	0	0	0	0	0	0	2	3	2	2	2	2	3	1	3
63090	1	0	0	0	0		15	2	3	0	1	1	1	1	.B	1	2	1	.B	2	1	15	0	1	1	0	0	0	0	0	0	0	0	3	3	2	2	3	3	3	1	3
63170	1	0	0	0	0		15	2	3	0	0	1	1	6	.B	4		3	.B	3	0			4	0	0	0	1	0	0	0	0	0	3	1	2	2	2	2	3	1	3
63190	1	0	0	0	0		15	2	2	0	0	1	1		.B	3	2	1	.B	2	0			1	1	0	0	0	0	0	0	0	0	2	2	3	3	2	2	3	3	1
63220	1	0	0	0	0		13	1	1	0	0	1	1	5	.B	3	2	1	.B	2			0	1	1	0	0	0	0	0	0	0	0	3	3	3	3	3	3	3	1	3
63260	1	0	0	0	0		20	4	4	0	0	1	1	5	.B	3	5	1	.B	3	1	18	1	1	1	0	0	0	0	0	0	0	0	3	3	3	3	3	3	3	1	3
63270	1	0	0	0	0		16	2	3	0	0	1	2	2	.B	2	6	1	.B	4	0			1	1	0	0	0	0	0	0	0	0	2	2	1	1	2	2	3	3	1
63300	1	0	0	0	0		15	2	3	0	0	1	1	5	.B	3		1	.B	3	0			1	1	0	0	0	0	0	0	0	0	3	3	1	1	2	2	3	1	3
63370	1	0	0	0	0		15	2	2	0	0	1	2		.B	3		1	.B	3	0			1	1	0	0	0	0	0	0	0	0	3	3	3	3	3	3	2	1	3
63410	1	0	0	0	0		15	2	2	0	0	1	1	2	.B	2	2	1	.B	2	0			1	1	0	0	0	0	0	0	0	0	3	3	3	3	3	3	3	3	1
63420	1	0	0	0	0		17	3	2	0	0	1	2	1	.B	1	4	1	.B	3	1	17	1	1	1	0	0	0	0	0	0	0	0	2	2	2	2	2	2	1	2	2
63520	1	0	0	0	0		19	4	4	0	0	1	2	1	.B	1	3	1	.B	2	1	1	1	1	1	0	0	0	0	0	0	0	0	2	2	2	2	2	2	3	1	3
63580	1	0	0	0	0		14	1	2	0	0	1	2	3	.B	2		1	.B	3	1	14	0	1	1	0	0	0	0	0	0	0	0	3	3	3	3	3	3	2	1	3
63590	1	0	0	0	0		15	2	2	0	0	1	1	2	.B	2	2	1	.B	2	0			1	1	0	0	0	0	0	0	0	0	1	2	2	2	2	2	3	1	3
63640	1	0	0	0	0		15	2	3	0	0	1	2	5	.B	3	5	1	.B	3	0			3	0	0	1	0	0	0	0	0	0	3	2	2	2	2	2	3	1	3
63830	1	0	0	0	0		15	2	2	0	0	2	2	2	.B	2	2	4	.B	2	0			6	0	0	0	0	0	1	0	0	0	3	3	2	2	2	2	3	1	3
63850	1	0	0	0	0		15	2	1	0	0	1	1	4	.B	3	4	3	.B	3	0			2	0	1	0	0	0	0	0	0	0	3	2	1	1	2	2	3	1	3
63920	1	0	0	0	0		14	1	1	0	0	1	1	3	.B	2	2	1	.B	2	0			1	1	0	0	0	0	0	0	0	0	2	2	2	2	2	2	3	3	1
64020	1	0	0	0	0		16	2	3	0	1	1	1	5	.B	3	5	1	.B	3	0			4	0	0	0	1	0	0	0	0	0	1	2	2	2	2	2	3
64090	1	0	0	0	0		14	1	2	0	0	1	1	2	.B	2	2	5	.B	2	0			7	0	0	0	0	0	0	1	0	0	1	3	3	3	3	3	2	2	2
64110	1	0	0	0	0		15	2	3	0	0	1	1	5	.B	3	5	1	.B	3	0			1	1	0	0	0	0	0	0	0	0	3	2	2	2	3	3	3	1	3
64170	1	0	0	0	0		15	2	3	0	0	1	1	6	.B	4	5	1	.B	3	0			1	1	0	0	0	0	0	0	0	0	3	3	3	3	3	3	2	1	3
64260	1	0	0	0	0		15	2	1	0	0	1	1	4	.B	3	1	1	.B	1	0			1	1	0	0	0	0	0	0	0	0	3	3	3	3	3	3	3	3	1
64280	1	0	0	0	0		17	3	4	0	0	1	2	2	.B	2	4	5	.B	3	1	16	0	1	1	0	0	0	0	0	0	0	0	1	1	2	2	2	2	3	1	3
64340	1	0	0	0	0		17	3	3	0	0	1	1	2	.B	2	2	4	.B	2	1	17	0	1	1	0	0	0	0	0	0	0	0	2	2	2	2	3	3	1	1	3
64430	1	0	0	0	0		16	2	4	0	0	1	1	4	.B	3	4	1	.B	3	0			1	1	0	0	0	0	0	0	0	0	3	3	3	3	3	3	3	1	3
64460	1	0	0	0	0		16	2	3	0	0	1	1	5	.B	3	5	5	.B	3	0			7	0	0	0	0	0	0	1	0	0	3	3	3	3	3	3	3	1	3
64480	1	0	0	0	0		18	3	4	0	0	1	2	2	.B	2	1	1	.B	1	1	16	0	1	1	0	0	0	0	0	0	0	0	2	1	3	3	2	2	3	1	3
64500	1	0	0	0	0		18	3	3	0	0	1	1	4	.B	3	4	1	.B	3	0			2	0	1	0	0	0	0	0	0	0	2	1	1	1	1	1	3	1	3
64550	1	0	0	0	0		16	2	4	0	1	2	1	5	.B	3	5	5	.B	3	0			7	0	0	0	0	0	0	1	0	0	1	1	2	2	2	2	3	1	3
64610	1	0	0	0	0		15	2	3	0	0	1	1	2	.B	2	2	1	.B	2	0			2	0	1	0	0	0	0	0	0	0	3	3	4		4		3	1	3
64780	1	0	0	0	0		17	3	4	0	0	1	2	1	.B	1	2	1	.B	2	0			1	1	0	0	0	0	0	0	0	0	3	3	2	2	2	2	3	1	3
64870	1	0	0	0	0		16	2	3	0	0	1	1	4	.B	3	5	1	.B	3	0			2	0	1	0	0	0	0	0	0	0	2	2	2	2	2	2	2	1	3
65150	1	0	0	0	0		17	3	2	0	0	1	1		.B	3		1	.B	3	0			1	1	0	0	0	0	0	0	0	0	3	3	2	2	3	3	1	1	3
65360	1	0	0	0	0		16	2	4	0	0	1	1	5	.B	3		5	.B	3	0			7	0	0	0	0	0	0	1	0	0	3	2	2	2	3	3	3	1	3
65370	1	0	0	0	0		15	2	3	0	0	1	1	5	.B	3	5	1	.B	3	1	15	1	2	0	1	0	0	0	0	0	0	0	3	2	2	2	3	3	3	1	3
65380	1	0	0	0	0		19	4	3	0	0	1	1	4	.B	3	2	1	.B	2	1	16	0	1	1	0	0	0	0	0	0	0	0	3	1	1	1	3	3	3	1	3
65420	1	0	0	0	0		15	2	2	0	0	1	2	2	.B	2	2	1	.B	2	0			1	1	0	0	0	0	0	0	0	0	1	1	3	3	3	3	3	3	1
65480	1	0	0	0	0		14	1	1	0	0	1	2	3	.B	2		1	.B	3	0			1	1	0	0	0	0	0	0	0	0	3	3	3	3	3	3	2	1	3
65490	1	0	0	0	0		15	2	2	0	0	1	1	5	.B	3	5	1	.B	3	0			1	1	0	0	0	0	0	0	0	0	1	2	2	2	2	2	2	2	2
65530	1	0	0	0	0		18	3	3	0	0	1	2	2	.B	2	2	1	.B	2	0			1	1	0	0	0	0	0	0	0	0	2	2	2	2	1	1	2	2	2
65590	1	0	0	0	0		19	4	4	0	0	1	2	2	.B	2	1	1	.B	1	1	17	0	1	1	0	0	0	0	0	0	0	0	3	3	3	3	3	3	3	1	3
65620	1	0	0	0	0		16	2	2	0	0	1	1	2	.B	2	2	3	.B	2	1	15	1	3	0	0	1	0	0	0	0	0	0	2	2	2	2	2	2	2	1	3
65630	1	0	0	0	0		14	1	1	0	0	1	1	5	.B	3	4	1	.B	3	0			1	1	0	0	0	0	0	0	0	0	2	3	3	3	3	3	3	1	3
65660	1	0	0	0	0		17	3	4	0	0	1	1	2	.B	2		1	.B	3	1	17	0	1	1	0	0	0	0	0	0	0	0	2	2	2	2	2	2	2	1	3
65700	1	0	0	0	0		15	2	1	0	0	1	1	3	.B	2	4	1	.B	3	0			1	1	0	0	0	0	0	0	0	0	2	2	3	3	3	3
65710	1	0	0	0	0		15	2	3	0	0	1	2	2	.B	2	4	3	.B	3	1	15	1	4	0	0	0	1	0	0	0	0	0	2	3	3	3	3	3	3	1	3
65820	1	0	0	0	0		18	3	3	0	0	1	1	4	.B	3		1	.B	3	0			1	1	0	0	0	0	0	0	0	0	2	2	2	2	2	2	1	1	3
65870	1	0	0	0	0		14	1	1	0	0	1	1	4	.B	3	5	5	.B	3	0			1	1	0	0	0	0	0	0	0	0	1	3	4		3	3	3	1	3
65900	1	0	0	0	0		16	2	3	0	0	1	1	4	.B	3	5	1	.B	3	0			1	1	0	0	0	0	0	0	0	0	1	1	2	2	2	2	2	1	3
65920	1	0	0	0	0		17	3	4	0	0	1	1	1	.B	1	1	1	.B	1	1	17	1	1	1	0	0	0	0	0	0	0	0	3	2	3	3	3	3	2	1	3
66010	1	0	0	0	0		13	1	1	0	0	1	1	2	.B	2	1	1	.B	1	0			1	1	0	0	0	0	0	0	0	0	3	3	3	3	3	3	2	1	3
66030	1	0	0	0	0		16	2	3	0	0	1	2	5	.B	3	4	1	.B	3	0			1	1	0	0	0	0	0	0	0	0	2	2	2	2	2	2	3	1	3
66040	1	0	0	0	0		16	2	3	0	1	1		1	.B	1	1	1	.B	1	0			1	1	0	0	0	0	0	0	0	0	3	2	2	2	3	3	2	1	3
66050	1	0	0	0	0		14	1	3	0	0	1	1	5	.B	3		1	.B	3	1	14	1	1	1	0	0	0	0	0	0	0	0	2	2	3	3	3	3	3	1	3
66070	1	0	0	0	0		14	1	1	0	0	2	2	1	.B	1	1	5	.B	1	0			1	1	0	0	0	0	0	0	0	0	3	2	2	2	3	3	3	1	3
66170	1	0	0	0	0		16	2	2	0	0	1	2	2	.B	2		1	.B	3	0			1	1	0	0	0	0	0	0	0	0	2	2	2	2	2	2	2	1	3
66220	1	0	0	0	0		14	1	1	0	0	1	1	4	.B	3	4	1	.B	3	0			1	1	0	0	0	0	0	0	0	0	1	1	3	3	3	3	1	3	1
66300	1	0	0	0	0		15	2	3	0	0	2	2	5	.B	3	5	5	.B	3	0			7	0	0	0	0	0	0	1	0	0	2	3	3	3	2	2		1	3
66310	1	0	0	0	0		15	2	2	0	0	1	2	1	.B	1	1	1	.B	1	0			1	1	0	0	0	0	0	0	0	0	3	3	3	3	3	3	3	1	3
66420	1	0	0	0	0		15	2	1	0	0	1	2	2	.B	2	1	1	.B	1	0			4	0	0	0	1	0	0	0	0	0	3	2	3	3	3	3	3	3	1
66480	1	0	0	0	0		13	1	1	0	0	1	1	5	.B	3	4	1	.B	3	0			1	1	0	0	0	0	0	0	0	0	2	2	2	2	3	3	3	1	3
66500	1	0	0	0	0		15	2	3	0	0	2	1		.B	3		5	.B	3	0			7	0	0	0	0	0	0	1	0	0	3	2	3	3	2	2	3	1	3
66510	1	0	0	0	0		15	2	1	1	0	1		2	.B	2	2	1	.B	2	0			1	1	0	0	0	0	0	0	0	0	1	1	3	3	3	3	3	3	1
66530	1	0	0	0	0		15	2	2	0	0	1	1	3	.B	2	1	2	.B	1	0			4	0	0	0	1	0	0	0	0	0	3	3	3	3	2	2	3	1	3
66560	1	0	0	0	0		13	1	1	0	0	1	1	2	.B	2	3	5	.B	2	0			7	0	0	0	0	0	0	1	0	0	3	3	4		3	3	2	1	3
66570	1	0	0	0	0		17	3	4	0	0	1	1	2	.B	2	4	2	.B	3	0			2	0	1	0	0	0	0	0	0	0	3	2	2	2	2	2	3	1	3
66620	1	0	0	0	0		16	2	3	0	0	1	1	1	.B	1	1	1	.B	1	1	16	1	1	1	0	0	0	0	0	0	0	0	2	2	2	2	2	2	3	1	3
66630	1	0	0	0	0		14	1	2	0	0	1	1	5	.B	3	5	5	.B	3	0			7	0	0	0	0	0	0	1	0	0	2	2	2	2	2	2	3	1	3
66690	1	0	0	0	0		17	3	3	0	0	1	1	5	.B	3	5	1	.B	3	1	14	0	1	1	0	0	0	0	0	0	0	0	1	1	1	1	1	1	1	1	3
66720	1	0	0	0	0		13	1	1	0	0	1	1	6	.B	4	5	1	.B	3	0			1	1	0	0	0	0	0	0	0	0	2	2	2	2	2	2	3	1	3
66830	1	0	0	0	0		15	2	1	0	0	1	1		.B	3		1	.B	3	0			1	1	0	0	0	0	0	0	0	0	2	3	1	1	1	1	3	3	1
66850	1	0	0	0	0		13	1	1	0	0	1	1	2	.B	2	2	1	.B	2	0			1	1	0	0	0	0	0	0	0	0	3	3	3	3	3	3	3	3	1
66870	1	0	0	0	0		14	1	3	0	0	1	2	3	.B	2		1	.B	3	0			1	1	0	0	0	0	0	0	0	0	3	3	3	3	3	3	3	1	3
66900	1	0	0	0	0		14	1	2	0	0	1		4	.B	3	5	3	.B	3	0			1	1	0	0	0	0	0	0	0	0	2	2	2	2	2	2	3	1	3
66970	1	0	0	0	0		14	1	2	0	0	1	1	5	.B	3	5	3	.B	3	0			1	1	0	0	0	0	0	0	0	0	2	2	2	2	2	2	3	1	3
66980	1	0	0	0	0		16	2	4	0	0	1	1		.B	3	3	1	.B	2	0			1	1	0	0	0	0	0	0	0	0	2	1	1	1	2	2	1	1	3
67030	1	0	0	0	0		14	1	2	0	0		1	2	.B	2	2	4	.B	2	0				0	0	0	0	0	0	0	0	0	3	2	3	3	3	3	3	1	3
67060	1	0	0	0	0		17	3	3	0	0	1	1	1	.B	1	1	1	.B	1	0			1	1	0	0	0	0	0	0	0	0	3	2	2	2	3	3	3	1	3
67080	1	0	0	0	0		15	2	2	0	0	1	1	5	.B	3	4	5	.B	3	1	0			0	0	0	0	0	0	0	0	0
67090	1	0	0	0	0		14	1	2	0	0			2	.B	2	1	5	.B	1	0			7	0	0	0	0	0	0	1	0	0	1	1	2	2	2	2	3
67100	1	0	0	0	0		16	2	2	0	0	2	2	4	.B	3	4	5	.B	3	1	15	1	7	0	0	0	0	0	0	1	0	0	3	3	3	3	3	3	2	1	3
67140	1	0	0	0	0		15	2	3	0	0	1	1	2	.B	2	2	1	.B	2	0			1	1	0	0	0	0	0	0	0	0	3	3	3	3	3	3	2	1	3
67150	1	0	0	0	0		16	2	3	0	0	1	1	2	.B	2	2	1	.B	2	0			2	0	1	0	0	0	0	0	0	0	3	2	2	2	3	3	2	1	3
67160	1	0	0	0	0		15	2	4	0	0	1	1	5	.B	3	4	1	.B	3	0			1	1	0	0	0	0	0	0	0	0	2	3	2	2	2	2		3	1
67190	1	0	0	0	0		15	2	2	0	0	1	1	4	.B	3	5	1	.B	3	1	15	1	1	1	0	0	0	0	0	0	0	0	3	2	3	3	3	3	3	1	3
67250	1	0	0	0	0		15	2	1	0	0	1	1	1	.B	1		1	.B	3	0			1	1	0	0	0	0	0	0	0	0	3	3	3	3	3	3	3	1	3
67290	1	0	0	0	0		16	2	3	0	0	1	1	4	.B	3	5	1	.B	3	0			2	0	1	0	0	0	0	0	0	0	3	3	2	2	2	2	3	1	3
67420	1	0	0	0	0		15	2	3	0	0	1	1	4	.B	3	4	1	.B	3	0			1	1	0	0	0	0	0	0	0	0	3	2	2	2	3	3	2	1	3
67450	1	0	0	0	0		14	1	3	0	0	1	1	4	.B	3	4	1	.B	3	0			1	1	0	0	0	0	0	0	0	0	2	2	2	2	3	3	2	1	3
67460	1	0	0	0	0		19	4	3	0	0	1	1	1	.B	1	2	1	.B	2	0			2	0	1	0	0	0	0	0	0	0	3	2	2	2	2	2	3	3	1
67480	1	0	0	0	0		13	1	1	0	0	1	1	5	.B	3	4	5	.B	3	0			1	1	0	0	0	0	0	0	0	0	3	3	3	3	3	3	3	1	3
67510	1	0	0	0	0		18	3	3	0	0	1	2	1	.B	1	1	1	.B	1	0			1	1	0	0	0	0	0	0	0	0	3	3	2	2	2	2	3	1	3
67570	1	0	0	0	0		17	3	4	0	0	1	1	2	.B	2	2	2	.B	2	1	17	1	2	0	1	0	0	0	0	0	0	0	3	3	3	3	3	3	2	2	2
67580	1	0	0	0	0		15	2	2	0	0	1	1		.B	3	5	1	.B	3	0			2	0	1	0	0	0	0	0	0	0	1	3	2	2	2	2	3	3	1
67600	1	0	0	0	0		19	4	4	0	0	1	1	2	.B	2	2	1	.B	2	1	17	0	1	1	0	0	0	0	0	0	0	0	3	2	3	3	2	2	3	1	3
67620	1	0	0	0	0		14	1	2	0	0	1	1	5	.B	3	5	1	.B	3	0			2	0	1	0	0	0	0	0	0	0	2	2	2	2	2	2	3	1	3
67640	1	0	0	0	0		19	4	4	0	1	1	1	6	.B	4	6	3	.B	4	0			1	1	0	0	0	0	0	0	0	0	3	3	3	3	3	3	1
67720	1	0	0	0	0		14	1	2	0	0	1	1	5	.B	3	5	5	.B	3	0			7	0	0	0	0	0	0	1	0	0	3	2	3	3	3	3	3	1	3
67810	1	0	0	0	0		17	3	3	0	0	1	1	4	.B	3		1	.B	3	1	15	1	1	1	0	0	0	0	0	0	0	0	1	1	1	1	1	1	3	1	3
67830	1	0	0	0	0		16	2	4	0	0	1	1	2	.B	2		1	.B	3	0			3	0	0	1	0	0	0	0	0	0	2	2	2	2	3	3	3	3	1
67910	1	0	0	0	0		17	3	3	0	0	1	2	2	.B	2	2	1	.B	2	0			1	1	0	0	0	0	0	0	0	0	2	3	3	3	3	3	2	1	3
67930	1	0	0	0	0		16	2	3	0	0	1	1		.B	3		1	.B	3	0			2	0	1	0	0	0	0	0	0	0	2	3	2	2	2	2	3	1	3
68010	1	0	0	0	0		16	2	3	0	0	1	2	2	.B	2	2	1	.B	2	0			1	1	0	0	0	0	0	0	0	0	3	2	3	3	3	3	2	3	1
68100	1	0	0	0	0		15	2	2	0	0	1	1	2	.B	2	5	1	.B	3	0			1	1	0	0	0	0	0	0	0	0	3	2	2	2	2	2	3	3	1
68170	1	0	0	0	0		16	2	3	0	0	1	1	2	.B	2	2	1	.B	2	0			9	0	0	0	0	0	0	0	0	1	2	2	2	2	3	3	3	1	3
68280	1	0	0	0	0		14	1	1	0	0	1	1	4	.B	3	4	5	.B	3	0			7	0	0	0	0	0	0	1	0	0	1	1	1	1	2	2	3	3	1
68380	1	0	0	0	0		15	2	2	0	0	2	1	4	.B	3	5	4	.B	3	0			2	0	1	0	0	0	0	0	0	0	2	2	2	2	3	3	3	3	1
68400	1	0	0	0	0		14	1	2	0	0	1	2	1	.B	1	1	3	.B	1	0			1	1	0	0	0	0	0	0	0	0	3	3	3	3	3	3	3	1	3
68440	1	0	0	0	0		14	1	3	0	0	2	2	2	.B	2	2	5	.B	2	0			7	0	0	0	0	0	0	1	0	0	1	1	1	1	2	2	2	1	3
68560	1	0	0	0	0		14	1	2	0	0	1	1	4	.B	3	4	1	.B	3	0			5	0	0	0	0	1	0	0	0	0	1	3	3	3	3	3	2	1	3
68660	1	0	0	0	0		13	1	1	0	0	2	1	5	.B	3	5	5	.B	3	0			5	0	0	0	0	1	0	0	0	0	2	2	3	3	1	1	3	3	1
68670	1	0	0	0	0		15	2	3	0	0			2	.B	2	2	4	.B	2	0			1	1	0	0	0	0	0	0	0	0	3	3	2	2	2	2	3	1	3
68730	1	0	0	0	0		13	1	2	0	0	1	1	5	.B	3		5	.B	3	0			7	0	0	0	0	0	0	1	0	0	3	2	3	3	3	3	2	1	3
68780	1	0	0	0	0		15	2	2	0	0	2	1	4	.B	3	4	4	.B	3	0			5	0	0	0	0	1	0	0	0	0	2	3	3	3	3	3	3	1	3
68800	1	0	0	0	0		14	1	2	0	0	1	1		.B	3		1	.B	3	0			4	0	0	0	1	0	0	0	0	0	3	2	2	2	3	3	3	3	1
68900	1	0	0	0	0		17	3	3	0	0	1	1	1	.B	1		2	.B	3	1	17	0	2	0	1	0	0	0	0	0	0	0	2	2	2	2	2	2	3	1	3
69030	1	0	0	0	0		13	1	1	0	0	1	1	2	.B	2	4	1	.B	3	0			1	1	0	0	0	0	0	0	0	0	2	2	4		1	1	3	1	3
69100	1	0	0	0	0		17	3	2	0	1	1	2	2	.B	2	2	3	.B	2	1	17	0	1	1	0	0	0	0	0	0	0	0	3	1	3	3	2	2	3	1	3
69140	1	0	0	0	0		16	2	4	0	0	1	1	5	.B	3	6	2	.B	4	0			1	1	0	0	0	0	0	0	0	0	3	2	2	2	3	3	3	3	1
69200	1	0	0	0	0		17	3	4	0	0	1	1	5	.B	3	4	1	.B	3	0			1	1	0	0	0	0	0	0	0	0	3	3	3	3	3	3	2	1	3
69220	1	0	0	0	0		17	3	3	0	0	1	2	1	.B	1		1	.B	3	1	17	1	1	1	0	0	0	0	0	0	0	0	1	1	1	1	2	2	3	3	1
69250	1	0	0	0	0		17	3	4	0	0	1	2	1	.B	1	1	1	.B	1	1	1	1	1	1	0	0	0	0	0	0	0	0	3	3	2	2	2	2	3	1	3
69290	1	0	0	0	0		15	2	2	0	0	1	1		.B	3	4	5	.B	3	0			1	1	0	0	0	0	0	0	0	0	2	2	2	2	2	2	3	1	3
69310	1	0	0	0	0		17	3	4	0	0	1	2	2	.B	2	4	1	.B	3	0			1	1	0	0	0	0	0	0	0	0	3	3	3	3	3	3	3
69320	1	0	0	0	0		18	3	4	0	0	1	1	4	.B	3	5	1	.B	3	1	18	0	1	1	0	0	0	0	0	0	0	0	3	3	3	3	3	3	3	1	3
69360	1	0	0	0	0		15	2	3	0	0	1	2	5	.B	3	5	1	.B	3	0			1	1	0	0	0	0	0	0	0	0	3	3	2	2	2	2	3	3	1
69550	1	0	0	0	0		18	3	2	0	1	1	1	2	.B	2	4	1	.B	3	0			1	1	0	0	0	0	0	0	0	0	3	3	2	2	3	3	3	3	1
69600	1	0	0	0	0		18	3	4	0	0	2	1	5	.B	3	2	4	.B	2	1	17	1	7	0	0	0	0	0	0	1	0	0	2	1	3	3	2	2	2	1	3
69630	1	0	0	0	0		15	2	2	0	0	1		4	.B	3	5	1	.B	3	1	15	0	1	1	0	0	0	0	0	0	0	0	3	3	3	3	3	3	3	3	1
69740	1	0	0	0	0		14	1	1	0	0	1	1	5	.B	3	5	1	.B	3	0			1	1	0	0	0	0	0	0	0	0	3	3	3	3	3	3	3	2	2
69860	1	0	0	0	0		16	2	3	0	0	1	1	4	.B	3	5	1	.B	3	1	15	1	1	1	0	0	0	0	0	0	0	0	1	1	1	1	1	1	2	2	2
69880	1	0	0	0	0		16	2	3	0	0	1	1	4	.B	3	1	3	.B	1	0			4	0	0	0	1	0	0	0	0	0	3	3	3	3	3	3	2	1	3
69910	1	0	0	0	0		16	2	3	0	0	1	1	5	.B	3	5	1	.B	3	0			1	1	0	0	0	0	0	0	0	0	2	2	2	2	2	2	3	2	2
69960	1	0	0	0	0		15	2	2	0	0	2	1	6	.B	4	5	4	.B	3	0			1	1	0	0	0	0	0	0	0	0	3	3	3	3	1	1	3	1	3
69980	1	0	0	0	0		16	2	3	0	0	2	1	1	.B	1	1	5	.B	1	0			7	0	0	0	0	0	0	1	0	0	2	2	2	2	3	3	2	1	3
70070	1	0	0	0	0		15	2	1	0	0	1	1	4	.B	3	5	5	.B	3	0			1	1	0	0	0	0	0	0	0	0	1	1	3	3	3	3	3	1	3
70120	1	0	0	0	0		14	1	1	0	0	1	1	1	.B	1	1	1	.B	1	0			1	1	0	0	0	0	0	0	0	0	3	2	2	2	2	2	3	3	1
70130	1	0	0	0	0		15	2	2	0	0	1	1	4	.B	3	4	1	.B	3	0			1	1	0	0	0	0	0	0	0	0	2	2	1	1	2	2	2	1	3
70160	1	0	0	0	0		14	1	2	0	0	1	1	2	.B	2	2	1	.B	2	0			1	1	0	0	0	0	0	0	0	0	3	2	2	2	3	3	3
70200	1	0	0	0	0		14	1	2	0	0	1	1	1	.B	1	5	1	.B	3	0			2	0	1	0	0	0	0	0	0	0	2	2	2	2	2	2	2	1	3
70240	1	0	0	0	0		17	3	4	0	0			5	.B	3	5	7	.B	3	1	17	0	9	0	0	0	0	0	0	0	0	1	2	1	2	2	3	3	2	1	3
70310	1	0	0	0	0		14	1	2	0	0	1	1	4	.B	3	5	1	.B	3	1	14	1	1	1	0	0	0	0	0	0	0	0	3	3	3	3	3	3	3	1	3
70330	1	0	0	0	0		16	2	2	0	0	1	1	5	.B	3	4	1	.B	3	0			1	1	0	0	0	0	0	0	0	0	2	2	2	2	2	2	3	2	2
70420	1	0	0	0	0		15	2	1	0	0	1	1		.B	3		4	.B	3	0			6	0	0	0	0	0	1	0	0	0	3	2	2	2	3	3	3
70430	1	0	0	0	0		15	2	3	0	0	1	1	2	.B	2	2	1	.B	2	1	15	1	1	1	0	0	0	0	0	0	0	0	3	3	3	3	3	3	3	1	3
70450	1	0	0	0	0		17	3	2	0	0	1	1	1	.B	1	1	1	.B	1	0			1	1	0	0	0	0	0	0	0	0	1	1	1	1	1	1	3	1	3
70520	1	0	0	0	0		14	1	1	0	0	2	1	4	.B	3	2	4	.B	2	0			1	1	0	0	0	0	0	0	0	0	1	3	1	1	3	3	2	3	1
70560	1	0	0	0	0		17	3	4	0	0	1	1	5	.B	3	5	5	.B	3	0			1	1	0	0	0	0	0	0	0	0	3	3	3	3	3	3	2	1	3
70570	1	0	0	0	0		16	2	4	0	0	1	1	2	.B	2	1	1	.B	1	0			1	1	0	0	0	0	0	0	0	0	2	2	2	2	3	3	3	1	3
70600	1	0	0	0	0		14	1	1	0	0	1	2	4	.B	3	5	5	.B	3	0			1	1	0	0	0	0	0	0	0	0	3	3	3	3	3	3	3	1	3
70680	1	0	0	0	0		15	2	1	0	0	1	1	4	.B	3	4	3	.B	3	0			1	1	0	0	0	0	0	0	0	0	2	2	2	2	2	2	2	3	1
70720	1	0	0	0	0		17	3	3	0	1	1	1	2	.B	2	1	1	.B	1	1	16	1	1	1	0	0	0	0	0	0	0	0	3	3	3	3	3	3	3	1	3
70750	1	0	0	0	0		13	1	1	0	0	1	2	5	.B	3	5	1	.B	3	0			1	1	0	0	0	0	0	0	0	0	3	3	3	3	2	2	3	1	3
70810	1	0	0	0	0		16	2	4	0	0	1	1	2	.B	2	1	1	.B	1	0			1	1	0	0	0	0	0	0	0	0	2	1	2	2	2	2	3	1	3
70840	1	0	0	0	0		17	3	4	0	0	1	1		.B	3		3	.B	3	1	16	1	1	1	0	0	0	0	0	0	0	0	1	3	3	3	1	1	2	1	3
70850	1	0	0	0	0		15	2	3	0	0	1	2	5	.B	3	5	1	.B	3	0			1	1	0	0	0	0	0	0	0	0	3	2	2	2	2	2	2	1	3
70880	1	0	0	0	0		16	2	2	0	0	1	1		.B	3		1	.B	3	1	16	1	1	1	0	0	0	0	0	0	0	0	1	1	2	2	1	1	1
70910	1	0	0	0	0		14	1	1	0	0	1	1	4	.B	3	4	1	.B	3	0			1	1	0	0	0	0	0	0	0	0	3	3	3	3	3	3	2
70960	1	0	0	0	0		15	2	2	0	0	1	1	1	.B	1	2	1	.B	2	0			1	1	0	0	0	0	0	0	0	0	2	1	2	2	2	2	3	1	3
71060	1	0	0	0	0		18	3	4	0	0	1	1	1	.B	1	1	5	.B	1	1	18	0	1	1	0	0	0	0	0	0	0	0	2	2	1	1	1	1	3	1	3
71090	1	0	0	0	0		13	1	1	0	0	1	1		.B	3		1	.B	3	0			1	1	0	0	0	0	0	0	0	0	3	2	3	3	3	3	2	1	3
71130	1	0	0	0	0		17	3	4	0	0	2	2	4	.B	3	4	5	.B	3	0			7	0	0	0	0	0	0	1	0	0	3	1	2	2	3	3	1	1	3
71170	1	0	0	0	0		16	2	2	0	0	1	2	2	.B	2	1	1	.B	1	0			3	0	0	1	0	0	0	0	0	0	2	3	2	2	2	2	2	1	3
71210	1	0	0	0	0		18	3	3	1	0	2	2	4	.B	3	5	5	.B	3	0		1	7	0	0	0	0	0	0	1	0	0	2	2	2	2	2	2	3	1	3
71330	1	0	0	0	0		13	1	1	0	0	1	1	4	.B	3	5	2	.B	3	0			1	1	0	0	0	0	0	0	0	0	3	2	3	3	2	2	3	1	3
71340	1	0	0	0	0		16	2	2	0	0	1	1	4	.B	3	5	1	.B	3	0			1	1	0	0	0	0	0	0	0	0	2	3	2	2	2	2	2	3	1
71360	1	0	0	0	0		17	3	4	0	0	1	1	5	.B	3	6	1	.B	4	1	17	0	1	1	0	0	0	0	0	0	0	0	2	2	2	2	2	2	2	1	3
71390	1	0	0	0	0		16	2	1	0	1	1	2	3	.B	2	4	1	.B	3	0			1	1	0	0	0	0	0	0	0	0	2	3	3	3	3	3	1	1	3
71400	1	0	0	0	0		19	4	3	0	0	1	1	2	.B	2		1	.B	3	1	17	1	1	1	0	0	0	0	0	0	0	0	3	2	2	2	2	2	2	2	2
71450	1	0	0	0	0		16	2	3	0	0	1	1	4	.B	3		1	.B	3	0			1	1	0	0	0	0	0	0	0	0	3	2	2	2	2	2	3	1	3
71610	1	0	0	0	0		20	4	4	0	1	1	1	2	.B	2		1	.B	3	1	18	1	1	1	0	0	0	0	0	0	0	0	3	3	3	3	3	3	2	3	1
71780	1	0	0	0	0		16	2	3	0	0	1	1	2	.B	2	2	2	.B	2	0			1	1	0	0	0	0	0	0	0	0	3	3	3	3	3	3	3	1	3
71920	1	0	0	0	0		19	4	4	0	0	1	2	5	.B	3		1	.B	3	1	15	0	1	1	0	0	0	0	0	0	0	0	3	3	3	3	3	3	3	3	1
71990	1	0	0	0	0		16	2	2	0	0	1	2	5	.B	3		1	.B	3	0			1	1	0	0	0	0	0	0	0	0	3	3	3	3	3	3	2	1	3
72010	1	0	0	0	0		19	4	3	0	0	1	1	4	.B	3	2	2	.B	2	1	16	1	1	1	0	0	0	0	0	0	0	0	3	3	3	3	3	3	3	1	3
72060	1	0	0	0	0		16	2	4	0	0	2	2	5	.B	3	5	5	.B	3	0			7	0	0	0	0	0	0	1	0	0	1	1	2	2	2	2	3	1	3
72110	1	0	0	0	0		14	1	1	0	0	1	1	4	.B	3		1	.B	3	1	13	0	1	1	0	0	0	0	0	0	0	0	3	3	3	3	3	3	3	1	3
72120	1	0	0	0	0		15	2	2	0	0	1	1	4	.B	3	4	5	.B	3	0			2	0	1	0	0	0	0	0	0	0	2	2	2	2	2	2	2	2	2
72150	1	0	0	0	0		14	1	1	0	0	1	1	3	.B	2	1	2	.B	1	0			1	1	0	0	0	0	0	0	0	0	2	2	2	2	2	2	3	3	1
72160	1	0	0	0	0		14	1	1	0	0	2	1		.B	3		5	.B	3	1	13	0	7	0	0	0	0	0	0	1	0	0	3	3	4		1	1	1	1	3
72240	1	0	0	0	0		18	3	4	0	0	1	2	4	.B	3	4	5	.B	3	0			7	0	0	0	0	0	0	1	0	0	3	2	3	3	2	2	2	1	3
72400	1	0	0	0	0		14	1	1	0	0	1	1	5	.B	3	5	1	.B	3	0			1	1	0	0	0	0	0	0	0	0	2	2	2	2	2	2	1	3	1
72500	1	0	0	0	0		16	2	4	0	0	1	1	1	.B	1	1	1	.B	1	0			1	1	0	0	0	0	0	0	0	0	3	1	3	3	1	1	3	3	1
72510	1	0	0	0	0		16	2	4	0	0	1	1	1	.B	1	1	2	.B	1	0			2	0	1	0	0	0	0	0	0	0	2	2	2	2	2	2	2	2	2
72520	1	0	0	0	0		14	1	2	0	0	1	1	5	.B	3	4	1	.B	3	0			1	1	0	0	0	0	0	0	0	0	2	2	2	2	2	2	2	1	3
72530	1	0	0	0	0		13	1	1	0	0	1	1	5	.B	3	5	5	.B	3	0			7	0	0	0	0	0	0	1	0	0	3	3	3	3	3	3	3	3	1
72550	1	0	0	0	0		14	1	3	0	0	1	1	4	.B	3	6	1	.B	4	0			1	1	0	0	0	0	0	0	0	0	3	3	2	2	3	3	3	1	3
72560	1	0	0	0	0		17	3	3	0	0	1	1		.B	3		1	.B	3	0			1	1	0	0	0	0	0	0	0	0	2	2	3	3	3	3	3	1	3
72620	1	0	0	0	0		14	1	2	0	0	1	1	4	.B	3	5	1	.B	3	0			1	1	0	0	0	0	0	0	0	0	2	2	2	2	3	3	3	1	3
72680	1	0	0	0	0		15	2	2	0	0	2	1	3	.B	2		3	.B	3	0			4	0	0	0	1	0	0	0	0	0	1	3	1	1	2	2	3	3	1
72750	1	0	0	0	0		19	4	4	1	1	1	1	2	.B	2	2	1	.B	2	1	18	1	1	1	0	0	0	0	0	0	0	0	2	2	2	2	2	2	3	1	3
72770	1	0	0	0	0		15	2	1	0	0	1	1	5	.B	3	5	1	.B	3	1	9	1	1	1	0	0	0	0	0	0	0	0	3	3	3	3	1	1	3	3	1
72890	1	0	0	0	0		14	1	1	0	0	1	1		.B	3		1	.B	3	0			1	1	0	0	0	0	0	0	0	0	3	2	3	3	1	1	3	1	3
73100	1	0	0	0	0		16	2	2	0	0	1	1	1	.B	1	2	1	.B	2	0			1	1	0	0	0	0	0	0	0	0	2	2	2	2	1	1	3	1	3
73150	1	0	0	0	0		14	1	1	0	0	1	2	5	.B	3	5	1	.B	3	0			1	1	0	0	0	0	0	0	0	0	2	2	2	2	2	2	2	1	3
73240	1	0	0	0	0		16	2	1	0	0	1	2	2	.B	2	2	1	.B	2	0			1	1	0	0	0	0	0	0	0	0	3	3	3	3	3	3	2	3	1
73280	1	0	0	0	0		16	2	3	0	0	1	1	5	.B	3	4	1	.B	3	0			1	1	0	0	0	0	0	0	0	0	3	2	2	2	2	2	3	1	3
73350	1	0	0	0	0		17	3	4	0	0	2	2	4	.B	3	4	5	.B	3	0			7	0	0	0	0	0	0	1	0	0	1	1	2	2	1	1	3	1	3
73380	1	0	0	0	0		13	1	1		0		1	5	.B	3	6	5	.B	4	0			2	0	1	0	0	0	0	0	0	0	3	3	3	3	3	3	3	3	1
73420	1	0	0	0	0		15	2	3	0	1	1	1	1	.B	1	1	1	.B	1	0			1	1	0	0	0	0	0	0	0	0	1	2	2	2	2	2	1	1	3
73470	1	0	0	0	0		15	2	3	0	0	1	1	5	.B	3	5	1	.B	3	0			1	1	0	0	0	0	0	0	0	0	3	2	2	2	3	3	3	1	3
73480	1	0	0	0	0		17	3	3	0	0	1	1	3	.B	2	5	3	.B	3	0			2	0	1	0	0	0	0	0	0	0	3	3	1	1	3	3	3	1	3
73510	1	0	0	0	0		13	1	1	0	0	1	1		.B	3	1	1	.B	1	0			1	1	0	0	0	0	0	0	0	0	2	2	2	2	3	3	2	2	2
73550	1	0	0	0	0		16	2	4	0	0	1	1	2	.B	2	5	2	.B	3	0			1	1	0	0	0	0	0	0	0	0	2	2	2	2	2	2	3	1	3
73560	1	0	0	0	0		14	1	2	0	0	1	1	1	.B	1	1	1	.B	1	0			1	1	0	0	0	0	0	0	0	0	3	1	2	2	2	2	3	1	3
73570	1	0	0	0	0		14	1	2	0	0	1	1	1	.B	1	1	1	.B	1	0			1	1	0	0	0	0	0	0	0	0	1	3	4		4		2	3	1
73580	1	0	0	0	0		13	1	1	0	0	1	1	2	.B	2	1	1	.B	1	0			1	1	0	0	0	0	0	0	0	0	2	2	2	2	2	2	2	3	1
73620	1	0	0	0	0		15	2	1	0	0	1	2	2	.B	2		1	.B	3	0			7	0	0	0	0	0	0	1	0	0	1	1	2	2	1	1	1	3	1
73660	1	0	0	0	0		19	4	4	0	0	1	1	1	.B	1	1	1	.B	1	1	18	1	1	1	0	0	0	0	0	0	0	0	2	1	3	3	2	2	1	2	2
73680	1	0	0	0	0		16	2	4	0	0	1		5	.B	3	1	1	.B	1	1	16	1	1	1	0	0	0	0	0	0	0	0	1	1	1	1	1	1	2	1	3
73690	1	0	0	0	0		17	3	4	0	0	1			.B	3	5	5	.B	3	1	8	0	7	0	0	0	0	0	0	1	0	0	1	1	2	2	2	2	3	1	3
73710	1	0	0	0	0		14	1	1	0	0	1	1	4	.B	3	4	2	.B	3	0			1	1	0	0	0	0	0	0	0	0	2	2	2	2	2	2	3	1	3
73730	1	0	0	0	0		14	1	1	0	0	1	1	4	.B	3	2	1	.B	2	0			1	1	0	0	0	0	0	0	0	0	3	3	3	3	3	3	3	1	3
73760	1	0	0	0	0		15	2	2	0	0	1	1	2	.B	2	5	1	.B	3	0			1	1	0	0	0	0	0	0	0	0	3	3	3	3	3	3	2	3	1
73880	1	0	0	0	0		15	2	2	0	0	1	1	4	.B	3	4	2	.B	3	0			2	0	1	0	0	0	0	0	0	0	3	3	3	3	3	3	2	1	3
74040	1	0	0	0	0		17	3	4	0	0	1	1	6	.B	4	6	1	.B	4	0		0	1	1	0	0	0	0	0	0	0	0	3	2	1	1	1	1	3	3	1
74080	1	0	0	0	0		16	2	3	0	0	1	1	5	.B	3	4	1	.B	3	0			1	1	0	0	0	0	0	0	0	0	2	3	2	2	3	3	3	1	3
74090	1	0	0	0	0		18	3	3	0	0	2	2	1	.B	1	1	3	.B	1	1	17	1	6	0	0	0	0	0	1	0	0	0	3	3	3	3	2	2	3	1	3
74120	1	0	0	0	0		17	3	3	0	0	1	1	3	.B	2	4	2	.B	3	0			2	0	1	0	0	0	0	0	0	0	3	3	3	3	3	3	3	3	1
74180	1	0	0	0	0		18	3	4	0	0	2	1		.B	3		5	.B	3	1	13	1	7	0	0	0	0	0	0	1	0	0	2	1	2	2	1	1	2	1	3
74220	1	0	0	0	0		14	1	2	0	0	1	1	5	.B	3	5	5	.B	3	0			2	0	1	0	0	0	0	0	0	0	2	3	3	3	3	3	3	3	1
74250	1	0	0	0	0		15	2	3	0	0	2	1	5	.B	3	6	5	.B	4	0			7	0	0	0	0	0	0	1	0	0	3	3	3	3	3	3	3	1	3
74330	1	0	0	0	0		13	1	2	0	0	1	1	6	.B	4	5	1	.B	3	0			2	0	1	0	0	0	0	0	0	0	3	3	1	1	3	3	3	3	1
74340	1	0	0	0	0		16	2	2	0	0	1	1	3	.B	2	3	2	.B	2	0		0	1	1	0	0	0	0	0	0	0	0	3	2	3	3	3	3	1	1	3
74400	1	0	0	0	0		18	3	3	1	0	1	1	5	.B	3	4	1	.B	3	1	18	0	1	1	0	0	0	0	0	0	0	0	1	1	1	1	4		1	1	3
74420	1	0	0	0	0		14	1	2	0	0	2	2	4	.B	3	4	4	.B	3	0			9	0	0	0	0	0	0	0	0	1	2	2	2	2	2	2	3	1	3
74500	1	0	0	0	0		15	2	2	0	0	2	1		.B	3		4	.B	3	0			2	0	1	0	0	0	0	0	0	0	3	2	2	2	1	1	3	1	3
74560	1	0	0	0	0		16	2	4	0	0	1	1	5	.B	3	5	1	.B	3	0			1	1	0	0	0	0	0	0	0	0	3	3	2	2	2	2	3	3	1
74680	1	0	0	0	0		17	3	4	0	0	1	1	5	.B	3	4	1	.B	3	0			2	0	1	0	0	0	0	0	0	0	3	3	3	3	3	3	3	1	3
74760	1	0	0	0	0		15	2	2	0	0	1	1	5	.B	3	5	1	.B	3	0			1	1	0	0	0	0	0	0	0	0	3	3	3	3	3	3	1	3	1
74840	1	0	0	0	0		15	2	3	0	0	1	2	4	.B	3	5	1	.B	3	0			1	1	0	0	0	0	0	0	0	0	2	2	2	2	2	2	3	2	2
74860	1	0	0	0	0		18	3	4	0	0	1	2		.B	3		1	.B	3	1	16	0	1	1	0	0	0	0	0	0	0	0	1	2	3	3	2	2	3	1	3
74870	1	0	0	0	0		14	1	1	1	0	2	2	4	.B	3	2	7	.B	2	0			9	0	0	0	0	0	0	0	0	1	3	3	3	3	3	3	3	3	1
74890	1	0	0	0	0		16	2	3	0	0	1	2	2	.B	2	2	1	.B	2	1	14	0	1	1	0	0	0	0	0	0	0	0	3	3	3	3	3	3	3	1	3
74960	1	0	0	0	0		16	2	3	0	0	1	1	5	.B	3	5	1	.B	3	0			1	1	0	0	0	0	0	0	0	0	2	2	2	2	3	3	3	3	1
74990	1	0	0	0	0		13	1	1	0	0	1	1	5	.B	3		1	.B	3	0			1	1	0	0	0	0	0	0	0	0	2	2	2	2	2	2	3	1	3
75100	1	0	0	0	0		17	3	2	0	0	1	1	3	.B	2	4	2	.B	3	1	13	0	2	0	1	0	0	0	0	0	0	0	2	3	3	3	1	1	3	1	3
75160	1	0	0	0	0		16	2	3	0	0	1		1	.B	1	1	2	.B	1	0			1	1	0	0	0	0	0	0	0	0	2	3	2	2	3	3	3	1	3
75170	1	0	0	0	0		16	2	4	0	0	1	1	2	.B	2	2	1	.B	2	0			4	0	0	0	1	0	0	0	0	0	3	3	3	3	3	3	3	1	3
75190	1	0	0	0	0		15	2	3	0	0	1	1	4	.B	3	5	2	.B	3	0			2	0	1	0	0	0	0	0	0	0	3	3	3	3	3	3	3	1	3
75280	1	0	0	0	0		14	1	2	0	0	1	1	5	.B	3		1	.B	3	0			1	1	0	0	0	0	0	0	0	0	2	2	3	3	2	2	3	1	3
75310	1	0	0	0	0		14	1	2	0	0	1	1	4	.B	3	4	1	.B	3	0			1	1	0	0	0	0	0	0	0	0	2	2	2	2	1	1	2	1	3
75450	1	0	0	0	0		15	2	3	0	0	1	1		.B	3		1	.B	3	0			1	1	0	0	0	0	0	0	0	0	3	2	2	2	2	2	3	1	3
75510	1	0	0	0	0		15	2	3	0	0	1	1	4	.B	3	1	1	.B	1	1	15	1	1	1	0	0	0	0	0	0	0	0	2	2	2	2	2	2	3	1	3
75550	1	0	0	0	0		13	1	1	0	0	1	1	2	.B	2		1	.B	3	0			1	1	0	0	0	0	0	0	0	0	3	3	3	3	3	3	2	2	2
75590	1	0	0	0	0		13	1	1	0	0	1	1	2	.B	2	5	1	.B	3	0			1	1	0	0	0	0	0	0	0	0	3	3	4		2	2	3	1	3
75640	1	0	0	0	0		16	2	4	0	0	1	1	2	.B	2	2	5	.B	2	0			1	1	0	0	0	0	0	0	0	0	2	1	1	1	1	1	3	1	3
75650	1	0	0	0	0		15	2	2	0	0	1		2	.B	2		4	.B	3	0			8	0	0	0	0	0	0	0	1	0	3	3	2	2	3	3	3	1	3
75700	1	0	0	0	0		16	2	1	0	0	1	1	5	.B	3	1	1	.B	1	0			1	1	0	0	0	0	0	0	0	0	2	2	3	3	3	3	2	2	2
75750	1	0	0	0	0		15	2	2	0	0	1		2	.B	2	1	1	.B	1	0			1	1	0	0	0	0	0	0	0	0	3	3	3	3	3	3	2	3	1
75790	1	0	0	0	0		17	3	3	0	0	1		4	.B	3	5	5	.B	3	1	16	1	1	1	0	0	0	0	0	0	0	0	2	1	2	2	2	2	3	3	1
75900	1	0	0	0	0		13	1	1	0	0	1	1	4	.B	3	5	1	.B	3	0			1	1	0	0	0	0	0	0	0	0	3	2	3	3	3	3	3	3	1
76060	1	0	0	0	0		17	3	3	0	0	1	1	2	.B	2	4	1	.B	3	0			1	1	0	0	0	0	0	0	0	0	2	2	3	3	3	3	2	1	3
76130	1	0	0	0	0		14	1	2	0	0	1	1	4	.B	3	5	1	.B	3	0			1	1	0	0	0	0	0	0	0	0	3	3	3	3	3	3	3
76170	1	0	0	0	0		17	3	4	0	0	1	1	1	.B	1	4	1	.B	3	0			2	0	1	0	0	0	0	0	0	0	2	2	3	3	3	3	3	3	1
76190	1	0	0	0	0		15	2	3	0	0	1	1	3	.B	2	2	1	.B	2	0			1	1	0	0	0	0	0	0	0	0	3	3	3	3	3	3	3	1	3
76300	1	0	0	0	0		17	3	3	0	0				.B	3		5	.B	3	1	17	1	7	0	0	0	0	0	0	1	0	0	3	3	3	3	3	3	2	1	3
76340	1	0	0	0	0		17	3	3	0	0	1	1	2	.B	2	5	3	.B	3	0			1	1	0	0	0	0	0	0	0	0	3	2	3	3	3	3	2	1	3
76360	1	0	0	0	0		15	2	3	0	0	1	1	6	.B	4	6	5	.B	4	0			1	1	0	0	0	0	0	0	0	0	2	2	3	3	2	2	3	1	3
76370	1	0	0	0	0		18	3	3	1	0	1	1	3	.B	2	2	1	.B	2	1	16	0	1	1	0	0	0	0	0	0	0	0	3	3	3	3	3	3	2	1	3
76460	1	0	0	0	0		15	2	2	0	0	1	1	1	.B	1	5	3	.B	3	0			2	0	1	0	0	0	0	0	0	0	2	2	2	2	3	3	3	1	3
76500	1	0	0	0	0		14	1	2	0	0	1	1	5	.B	3	4	1	.B	3	0			1	1	0	0	0	0	0	0	0	0	3	3	3	3	3	3	2	1	3
76550	1	0	0	0	0		14	1	2	0	0	1	1	4	.B	3	5	5	.B	3	0			7	0	0	0	0	0	0	1	0	0	3	3	2	2	2	2	3	3	1
76600	1	0	0	0	0		16	2	4	0	0	1	1	5	.B	3	4	1	.B	3	1	15	1	1	1	0	0	0	0	0	0	0	0	1	2	2	2	2	2	2	1	3
76620	1	0	0	0	0		15	2	2	0	0	1		5	.B	3		1	.B	3	1		0	1	1	0	0	0	0	0	0	0	0	2	2	2	2	2	2	3	1	3
76640	1	0	0	0	0		15	2	2	0	0	1	2	4	.B	3	5	1	.B	3	1	7	0	1	1	0	0	0	0	0	0	0	0	3	3	2	2	2	2	3	1	3
76700	1	0	0	0	0		17	3	3	0	0	1	1	5	.B	3	6	1	.B	4	1	16	1	1	1	0	0	0	0	0	0	0	0	3	2	2	2	2	2	3	1	3
76720	1	0	0	0	0		15	2	2	0	0	1	1	5	.B	3	2	1	.B	2	0			1	1	0	0	0	0	0	0	0	0	3	2	2	2	2	2	2	1	3
76750	1	0	0	0	0		15	2	1	0	0	1	1	2	.B	2	2	1	.B	2	0			1	1	0	0	0	0	0	0	0	0	1	2	3	3	3	3	2	2	2
76850	1	0	0	0	0		14	1	2	0	0	1	1	3	.B	2	3	1	.B	2	0			1	1	0	0	0	0	0	0	0	0	2	3	2	2	3	3	2	1	3
76880	1	0	0	0	0		16	2	3	0	0	1	1	2	.B	2	2	1	.B	2	0			1	1	0	0	0	0	0	0	0	0	3	2	2	2	3	3	2	1	3
77050	1	0	0	0	0		17	3	4	0	0	1	1	2	.B	2	2	1	.B	2	0			1	1	0	0	0	0	0	0	0	0	3	2	2	2	1	1	3	1	3
77200	1	0	0	0	0		19	4	4	0	0	1	2	1	.B	1	1	1	.B	1	0			1	1	0	0	0	0	0	0	0	0	3	1	1	1	2	2	3	1	3
77220	1	0	0	0	0		13	1	1	0	0	1	1	2	.B	2		1	.B	3	0			1	1	0	0	0	0	0	0	0	0	2	2	2	2	2	2	2	2	2
77240	1	0	0	0	0		17	3	4	0	0	1	1	2	.B	2	1	1	.B	1	0			1	1	0	0	0	0	0	0	0	0	3	2	3	3	3	3	3	1	3
77260	1	0	0	0	0		17	3	3	0	0	1	1	1	.B	1	5	1	.B	3	0			2	0	1	0	0	0	0	0	0	0	3	3	3	3	3	3	3	1	3
77290	1	0	0	0	0		17	3	4	0	0	1	1	5	.B	3	5	1	.B	3	0			1	1	0	0	0	0	0	0	0	0	3	2	2	2	3	3	3	1	3
77310	1	0	0	0	0		14	1	1	0	0	1	1	4	.B	3	3	1	.B	2	0			1	1	0	0	0	0	0	0	0	0	2	2	2	2	2	2	2	1	3
77350	1	0	0	0	0		17	3	4	0	0	2	2		.B	3		4	.B	3	1	17	1	6	0	0	0	0	0	1	0	0	0	3	2	3	3	2	2	3	1	3
77360	1	0	0	0	0		16	2	3	0	0	1	1	4	.B	3	5	5	.B	3	0			1	1	0	0	0	0	0	0	0	0	3	3	3	3	3	3	2	2	2
77370	1	0	0	0	0		15	2	2	0	0	1	1	5	.B	3		1	.B	3	1	15	1	1	1	0	0	0	0	0	0	0	0	3	3	2	2	2	2	2	1	3
77500	1	0	0	0	0		17	3	4	0	0	1	1	5	.B	3	5	1	.B	3	0			1	1	0	0	0	0	0	0	0	0	3	2	3	3	3	3	1	1	3
77520	1	0	0	0	0		17	3	2	0	1	1	2	1	.B	1	1	5	.B	1	1	16	0	7	0	0	0	0	0	0	1	0	0	3	2	1	1	4		3	1	3
77540	1	0	0	0	0		19	4	4	0	0	1	2	1	.B	1	1	1	.B	1	0			3	0	0	1	0	0	0	0	0	0	1	1	1	1	1	1	3	1	3
77600	1	0	0	0	0		17	3	3	0	0	1	1	4	.B	3	4	3	.B	3	1	16	1	2	0	1	0	0	0	0	0	0	0	2	2	2	2	2	2	3	1	3
77640	1	0	0	0	0		15	2	1	0	0	1	1	4	.B	3	4	2	.B	3	1	15	1	1	1	0	0	0	0	0	0	0	0	1	1	2	2	2	2	2	2	2
77720	1	0	0	0	0		15	2	3	0	0	1	1	1	.B	1	1	1	.B	1	0			1	1	0	0	0	0	0	0	0	0	3	3	3	3	3	3	3	3	1
77740	1	0	0	0	0		14	1	2	0	0	1	2	6	.B	4		1	.B	3	0			1	1	0	0	0	0	0	0	0	0	2	2	2	2	2	2	3	1	3
77760	1	0	0	0	0		15	2	1	0	0	1	1	5	.B	3	5	1	.B	3	0			1	1	0	0	0	0	0	0	0	0	2	2	2	2	2	2	3	3	1
77960	1	0	0	0	0		15	2	1	0	0	1	1	2	.B	2	2	1	.B	2	1	15	0	3	0	0	1	0	0	0	0	0	0	3	3	4		3	3	2	1	3
78000	1	0	0	0	0		18	3	3	0	1	1	1	1	.B	1	1	3	.B	1	0			1	1	0	0	0	0	0	0	0	0	1	2	3	3	3	3	2	2	2
78090	1	0	0	0	0		15	2	3	0	0	2	1	2	.B	2	2	2	.B	2	0			2	0	1	0	0	0	0	0	0	0	2	2	2	2	2	2	3	1	3
78110	1	0	0	0	0		15	2	2	0	0	1	2	2	.B	2		1	.B	3	0			1	1	0	0	0	0	0	0	0	0	2	3	3	3	3	3	2	2	2
78120	1	0	0	0	0		14	1	1	0	0	1	1	2	.B	2	1	1	.B	1	0			1	1	0	0	0	0	0	0	0	0	1	1	3	3	3	3	3	1	3
78150	1	0	0	0	0		14	1	1	0	0		1	4	.B	3	5	5	.B	3	0			7	0	0	0	0	0	0	1	0	0	1	1	1	1	1	1	3	3	1
78180	1	0	0	0	0		16	2	3	0	0	1	1	5	.B	3	5	1	.B	3	0			2	0	1	0	0	0	0	0	0	0	2	2	3	3	3	3	2	1	3
78200	1	0	0	0	0		18	3	4	0	0	1	1	4	.B	3	4	1	.B	3	1	16	0	1	1	0	0	0	0	0	0	0	0	3	3	2	2	2	2	3	1	3
78210	1	0	0	0	0		13	1	1	0	0	1	1	6	.B	4	5	3	.B	3	0			2	0	1	0	0	0	0	0	0	0	3	3	3	3	3	3	3	1	3
78220	1	0	0	0	0		16	2	1	0	0			4	.B	3	5	5	.B	3	0			7	0	0	0	0	0	0	1	0	0	3	3	3	3	3	3	3	1	3
78230	1	0	0	0	0		15	2	2	0	0	1	1	6	.B	4	6	1	.B	4	0			1	1	0	0	0	0	0	0	0	0	3	2	2	2	2	2	2	3	1
78270	1	0	0	0	0		16	2	3	0	0	1	1	5	.B	3	5	1	.B	3	0			1	1	0	0	0	0	0	0	0	0	3	3	2	2	3	3	2	1	3
78340	1	0	0	0	0		15	2	3	0	0	1	1	6	.B	4	5	1	.B	3	0			1	1	0	0	0	0	0	0	0	0	3	3	3	3	3	3	3	1	3
78370	1	0	0	0	0		17	3	4	0	0	1	1	3	.B	2	4	3	.B	3	1	16	0	1	1	0	0	0	0	0	0	0	0	3	2	2	2	3	3	3	1	3
78550	1	0	0	0	0		14	1	2	0	0	1	1	5	.B	3	5	1	.B	3	0			1	1	0	0	0	0	0	0	0	0	3	2	2	2	3	3	3	1	3
78620	1	0	0	0	0		14	1	1	0	0		1	5	.B	3	5	5	.B	3	0			7	0	0	0	0	0	0	1	0	0	3	2	2	2	2	2	2	1	3
78660	1	0	0	0	0		13	1	3	0	0	1	1	4	.B	3	4	1	.B	3	0			1	1	0	0	0	0	0	0	0	0	2	2	2	2	3	3	2	3	1
78670	1	0	0	0	0		15	2	2	0	0	1	1	4	.B	3	4	1	.B	3	0			2	0	1	0	0	0	0	0	0	0	3	3	3	3	3	3	3	1	3
78700	1	0	0	0	0		15	2	2	0	0	1	1	5	.B	3	5	1	.B	3	0			4	0	0	0	1	0	0	0	0	0	3	3	3	3	2	2	2	1	3
78710	1	0	0	0	0		17	3	3	0	0	1	1	4	.B	3	4	1	.B	3	1	16	0	1	1	0	0	0	0	0	0	0	0	2	2	3	3	3	3	3	3	1
78890	1	0	0	0	0		13	1	1	0	0	1	1		.B	3		1	.B	3	0			1	1	0	0	0	0	0	0	0	0	1	1	2	2	3	3	3	1	3
79020	1	0	0	0	0		16	2	3	0	0	1	1	3	.B	2	3	1	.B	2	0			2	0	1	0	0	0	0	0	0	0	3	3	2	2	2	2	3	1	3
79080	1	0	0	0	0		15	2	2	0	0	1	1	4	.B	3	4	5	.B	3	0			2	0	1	0	0	0	0	0	0	0	3	3	3	3	3	3	3	1	3
79120	1	0	0	0	0		15	2	2	0	0	1	1		.B	3		1	.B	3	0			2	0	1	0	0	0	0	0	0	0	3	2	3	3	3	3	3	1	3
79140	1	0	0	0	0		14	1	2	0	0	1	1	2	.B	2	5	1	.B	3	0			5	0	0	0	0	1	0	0	0	0	2	2	2	2	2	2	3	2	2
79160	1	0	0	0	0		14	1	1	0	0	1	1	4	.B	3	5	1	.B	3	0			1	1	0	0	0	0	0	0	0	0	2	2	3	3	3	3	2	1	3
79180	1	0	0	0	0		18	3	4	0	0	1	2	1	.B	1		1	.B	3	0			1	1	0	0	0	0	0	0	0	0	2	2	2	2	2	2		1	3
79220	1	0	0	0	0		15	2	3	0	0	1	1	2	.B	2		1	.B	3	0			1	1	0	0	0	0	0	0	0	0	2	2	2	2	2	2	3	1	3
79290	1	0	0	0	0		17	3	3	0	0	1	1	4	.B	3	4	1	.B	3	0			1	1	0	0	0	0	0	0	0	0	3	3	1	1	3	3	3	1	3
79350	1	0	0	0	0		13	1	2	0	0	1	1	6	.B	4	6	1	.B	4	0			1	1	0	0	0	0	0	0	0	0	3	3	3	3	3	3	3	1	3
79390	1	0	0	0	0		13	1	2	0	0	1	1	1	.B	1	1	2	.B	1	0			1	1	0	0	0	0	0	0	0	0	2	2	2	2	2	2	2	3	1
79470	1	0	0	0	0		14	1	1	0	0	1	1	2	.B	2	4	5	.B	3	0			7	0	0	0	0	0	0	1	0	0	3	2	3	3	3	3	2	3	1
79480	1	0	0	0	0		15	2	3	0	1	2	1	4	.B	3	5	5	.B	3	0			7	0	0	0	0	0	0	1	0	0	2	2	3	3	2	2	3	1	3
79510	1	0	0	0	0		14	1	1	0	0	1	2		.B	3	1	5	.B	1	0			1	1	0	0	0	0	0	0	0	0	2	2	1	1	1	1	2	1	3
79670	1	0	0	0	0		16	2	3	0	1	1	1	4	.B	3	1	3	.B	1	0			4	0	0	0	1	0	0	0	0	0	3	2	3	3	3	3	2	2	2
79690	1	0	0	0	0		15	2	2	0	0	1	1	6	.B	4	6	1	.B	4	0			1	1	0	0	0	0	0	0	0	0	2	2	3	3	3	3	3	1	3
79710	1	0	0	0	0		15	2	2	0	0	1			.B	3		1	.B	3	1	14	1	1	1	0	0	0	0	0	0	0	0	3	3	3	3	1	1	2	1	3
79760	1	0	0	0	0		14	1	1	0	0	2	1	1	.B	1	1	5	.B	1	0			7	0	0	0	0	0	0	1	0	0	3	3	2	2	2	2	3	1	3
79980	1	0	0	0	0		15	2	3	0	0	2	1	5	.B	3	5	5	.B	3	0			7	0	0	0	0	0	0	1	0	0	3	2	2	2	3	3	2	3	1
80090	1	0	0	0	0		14	1	1	0	0	1	1	2	.B	2	2	1	.B	2	0			1	1	0	0	0	0	0	0	0	0	3	3	3	3	3	3	3	1	3
80200	1	0	0	0	0		15	2	3	0	0	1	1	5	.B	3	5	1	.B	3	0			1	1	0	0	0	0	0	0	0	0	3	3	3	3	3	3	3	3	1
80260	1	0	0	0	0		16	2	1	0	0	2	1	1	.B	1	1	5	.B	1	0			7	0	0	0	0	0	0	1	0	0	1	2	3	3	3	3	3	3	1
80290	1	0	0	0	0		19	4	3	0	0	1	2	2	.B	2	4	3	.B	3	1	1	0	1	1	0	0	0	0	0	0	0	0	3	3	2	2	2	2	3	1	3
80320	1	0	0	0	0		15	2	2	0	0	1	1	1	.B	1	6	2	.B	4	0			1	1	0	0	0	0	0	0	0	0	2	2	2	2	2	2	2	1	3
80350	1	0	0	0	0		13	1	1	0	0	2	1		.B	3		5	.B	3	0			7	0	0	0	0	0	0	1	0	0	3	2	2	2	3	3	3	2	2
80360	1	0	0	0	0		14	1	1	0	0	2		4	.B	3	1	4	.B	1	0			7	0	0	0	0	0	0	1	0	0	3	1	2	2	3	3	3	3	1
80420	1	0	0	0	0		16	2	4	0	0	1	1	4	.B	3	5	5	.B	3	0			7	0	0	0	0	0	0	1	0	0	1	1	1	1	1	1	3	1	3
80450	1	0	0	0	0		14	1	2	0	0	1	1	5	.B	3	5	5	.B	3	0			1	1	0	0	0	0	0	0	0	0	2	2	2	2	2	2	3	1	3
80470	1	0	0	0	0		15	2	2	0	0	1	1	4	.B	3	3	1	.B	2	0			2	0	1	0	0	0	0	0	0	0	2	2	2	2	3	3	3	2	2
80510	1	0	0	0	0		13	1	1	0	0	1	2	4	.B	3	1	1	.B	1	0			1	1	0	0	0	0	0	0	0	0	3	1	2	2	2	2	3	1	3
80530	1	0	0	0	0		17	3	2	1	0	1	2	4	.B	3	5	1	.B	3	1	13	1	1	1	0	0	0	0	0	0	0	0	3	2	3	3	3	3	2	1	3
80620	1	0	0	0	0		14	1	1	0	0	1	1	4	.B	3	1	1	.B	1	0			5	0	0	0	0	1	0	0	0	0	3	3	3	3	3	3	3	3	1
80690	1	0	0	0	0		14	1	1	0	0	1	1	1	.B	1	1	1	.B	1	0			2	0	1	0	0	0	0	0	0	0	2	2	2	2	2	2	2	1	3
80710	1	0	0	0	0		14	1	4	0	0	1	1	5	.B	3	6	1	.B	4	0			1	1	0	0	0	0	0	0	0	0	3	2	2	2	3	3	3	1	3
80720	1	0	0	0	0		14	1	2	0	0	1	2	3	.B	2	3	1	.B	2	0			1	1	0	0	0	0	0	0	0	0	3	2	2	2	2	2	3	3	1
80810	1	0	0	0	0		16	2	4	0	0	1	1	5	.B	3	4	1	.B	3	0			1	1	0	0	0	0	0	0	0	0	2	1	1	1	1	1	3	1	3
80940	1	0	0	0	0		15	2	2	0	0	1		6	.B	4		1	.B	3	0			1	1	0	0	0	0	0	0	0	0	3	3	4		4		2	1	3
80970	1	0	0	0	0		15	2	2	0	0	1	1	5	.B	3		3	.B	3	0			1	1	0	0	0	0	0	0	0	0	3	2	2	2	2	2	3	1	3
81020	1	0	0	0	0		16	2	2	0	0	1	1	2	.B	2	2	1	.B	2	0			1	1	0	0	0	0	0	0	0	0	3	3	3	3	3	3	1	3	1
81040	1	0	0	0	0		18	3	1	0	0	1	1	5	.B	3	5	1	.B	3	0			1	1	0	0	0	0	0	0	0	0	2	2	1	1	1	1	3	1	3
81060	1	0	0	0	0		16	2	3	1	0	1	1	5	.B	3	5	1	.B	3	1	15	1	2	0	1	0	0	0	0	0	0	0	2	2	2	2	2	2	3	1	3
81070	1	0	0	0	0		19	4	4	1	0	1	1	4	.B	3	5	5	.B	3	0			7	0	0	0	0	0	0	1	0	0	1	1	1	1	1	1	2	1	3
81190	1	0	0	0	0		16	2	3	0	0	1	2	1	.B	1	3	1	.B	2	0			1	1	0	0	0	0	0	0	0	0	3	2	3	3	3	3	2	1	3
81240	1	0	0	0	0		13	1	1	0	0	1	1		.B	3		1	.B	3	0			1	1	0	0	0	0	0	0	0	0	3	3	2	2	3	3	3	3	1
81330	1	0	0	0	0		16	2	1	0	0	1	1	5	.B	3	5	2	.B	3	0			1	1	0	0	0	0	0	0	0	0	2	2	2	2	2	2	3	3	1
81340	1	0	0	0	0		13	1	1	0	0	1	1	4	.B	3		1	.B	3	0			1	1	0	0	0	0	0	0	0	0	3	2	2	2	2	2		3	1
81420	1	0	0	0	0		13	1	1	0	0	1	2		.B	3	2	1	.B	2	0			3	0	0	1	0	0	0	0	0	0	3	2	2	2	2	2	3	1	3
81560	1	0	0	0	0		15	2	4	0	0	1	1	5	.B	3	5	1	.B	3	0			1	1	0	0	0	0	0	0	0	0	3	2	2	2	2	2	3	3	1
81580	1	0	0	0	0		14	1	1	0	0	1	1	5	.B	3	5	5	.B	3	0			1	1	0	0	0	0	0	0	0	0	3	3	1	1	3	3	3	3	1
81620	1	0	0	0	0		15	2	3	0	0	1	1	4	.B	3	5	1	.B	3	0			1	1	0	0	0	0	0	0	0	0	2	2	2	2	2	2	3	3	1
81630	1	0	0	0	0		14	1	2	0	0	1	2	3	.B	2	2	1	.B	2	0			1	1	0	0	0	0	0	0	0	0	1	1	1	1	3	3	2	2	2
81670	1	0	0	0	0		14	1	1	0	0	1	1	2	.B	2	2	1	.B	2	0			1	1	0	0	0	0	0	0	0	0	3	3	2	2	3	3	3	3	1
81680	1	0	0	0	0		16	2	4	0	0	2	1	5	.B	3	1	2	.B	1	0			2	0	1	0	0	0	0	0	0	0	2	1	2	2	2	2	3	1	3
81690	1	0	0	0	0		16	2	2	0	0	1	1		.B	3		1	.B	3	1	16	1	1	1	0	0	0	0	0	0	0	0	1	3	3	3	2	2	3	3	1
81920	1	0	0	0	0		13	1	1	0	0	1	2	4	.B	3		5	.B	3	0			1	1	0	0	0	0	0	0	0	0	1	1	1	1	2	2	2	1	3
81960	1	0	0	0	0		15	2	1	0	0	1	1	3	.B	2	3	5	.B	2	0		0	1	1	0	0	0	0	0	0	0	0	1	1	1	1	1	1	1	3	1
81980	1	0	0	0	0		16	2	1	0	0	2	1	4	.B	3	4	4	.B	3	0			2	0	1	0	0	0	0	0	0	0	2	3	2	2	3	3	3	1	3
82080	1	0	0	0	0		14	1	2	0	0	1	1	4	.B	3	2	1	.B	2	1	7	0	1	1	0	0	0	0	0	0	0	0	2	2	2	2	2	2	2	3	1
82120	1	0	0	0	0		15	2	3	0	0	1	2		.B	3		1	.B	3	0			1	1	0	0	0	0	0	0	0	0	3	3	3	3	3	3	3	2	2
82150	1	0	0	0	0		14	1	4	0	0	1	1	6	.B	4	5	5	.B	3	0			1	1	0	0	0	0	0	0	0	0	2	2	2	2	3	3	3	1	3
82160	1	0	0	0	0		14	1	2	0	0	1	1	6	.B	4	5	1	.B	3	0			1	1	0	0	0	0	0	0	0	0	2	3	2	2	2	2	3	1	3
82170	1	0	0	0	0		13	1	1	0	0	1	1	5	.B	3	6	5	.B	4	1	13	1	1	1	0	0	0	0	0	0	0	0	3	2	3	3	3	3	3	1	3
82240	1	0	0	0	0		15	2	2	0	0	1	1	5	.B	3	5	1	.B	3	1	15	1	1	1	0	0	0	0	0	0	0	0	3	2	2	2	2	2	3	1	3
82310	1	0	0	0	0		15	2	2	0	0	1	2	4	.B	3	2	1	.B	2	0			1	1	0	0	0	0	0	0	0	0	3	1	2	2	2	2	1	1	3
82320	1	0	0	0	0		18	3	3	0	0	1	1	4	.B	3	4	5	.B	3	0			7	0	0	0	0	0	0	1	0	0	3	3	3	3	3	3	2	1	3
82430	1	0	0	0	0		15	2	3	0	0	1	1	2	.B	2	2	1	.B	2	0			2	0	1	0	0	0	0	0	0	0	2	2	2	2	2	2	3	1	3
82440	1	0	0	0	0		15	2	1	1	0	1	1	3	.B	2	3	5	.B	2	0			7	0	0	0	0	0	0	1	0	0	3	1	1	1	1	1	2	2	2
82450	1	0	0	0	0		16	2	4	0	0	1	1	5	.B	3	5	4	.B	3	0			1	1	0	0	0	0	0	0	0	0	3	2	2	2	2	2	3	1	3
82470	1	0	0	0	0		15	2	2	0	0	1	1	1	.B	1	1	1	.B	1	0			1	1	0	0	0	0	0	0	0	0	1	3	3	3	3	3	1	3	1
82480	1	0	0	0	0		20	4	4	1	1	1	2	1	.B	1	1	1	.B	1	1	17	1	1	1	0	0	0	0	0	0	0	0	2	1	3	3	3	3	3	3	1
82500	1	0	0	0	0		17	3	3	0	0	1	1	4	.B	3		1	.B	3	1	15	0	1	1	0	0	0	0	0	0	0	0	2	1	2	2	1	1	3	1	3
82510	1	0	0	0	0		16	2	4	0	0	1	1	5	.B	3		2	.B	3	0			1	1	0	0	0	0	0	0	0	0	3	2	3	3	3	3	3	1	3
82550	1	0	0	0	0		17	3	3	0	0	1	1	1	.B	1	1	2	.B	1	1	17	0	3	0	0	1	0	0	0	0	0	0	2	2	2	2	2	2	2	1	3
82590	1	0	0	0	0		17	3	4	0	0	1	1	4	.B	3	5	1	.B	3	1	16	1	2	0	1	0	0	0	0	0	0	0	2	3	2	2	2	2	3	1	3
82680	1	0	0	0	0		14	1	2	0	0	1	1	2	.B	2	4	1	.B	3	0			1	1	0	0	0	0	0	0	0	0	2	2	2	2	3	3	3	3	1
82760	1	0	0	0	0		16	2	3	0	0	1		1	.B	1		7	.B	3	0			6	0	0	0	0	0	1	0	0	0	2	2	2	2	2	2	3
82950	1	0	0	0	0		13	1	1	0	0	1	1	4	.B	3	5	1	.B	3	0			1	1	0	0	0	0	0	0	0	0	3	3	3	3	3	3	2
82980	1	0	0	0	0		17	3	3	0	0	1	1	1	.B	1	1	1	.B	1	0			1	1	0	0	0	0	0	0	0	0	3	1	1	1	1	1	2	1	3
83000	1	0	0	0	0		15	2	3	0	0	1	1	1	.B	1	2	1	.B	2	0			1	1	0	0	0	0	0	0	0	0	2	2	2	2	2	2	3	3	1
83010	1	0	0	0	0		15	2	3	0	0	1	1	4	.B	3	6	1	.B	4	0			1	1	0	0	0	0	0	0	0	0	3	3	3	3	3	3	2	1	3
83030	1	0	0	0	0		18	3	3	0	0	1	1	5	.B	3	2	5	.B	2	1	16	1	1	1	0	0	0	0	0	0	0	0	3	2	1	1	1	1	3	1	3
83040	1	0	0	0	0		16	2	1	0	0	1	2	1	.B	1	1	1	.B	1	0			1	1	0	0	0	0	0	0	0	0	1	3	3	3	3	3	1	3	1
83120	1	0	0	0	0		19	4	3	0	0	1	1	1	.B	1	1	1	.B	1	1	18	1	1	1	0	0	0	0	0	0	0	0	2	1	1	1	1	1	3	1	3
83160	1	0	0	0	0		14	1	1	0	0	1	1	5	.B	3	5	1	.B	3	0			2	0	1	0	0	0	0	0	0	0	3	2	3	3	3	3	2	1	3
83170	1	0	0	0	0		13	1	1	0	0	1	2		.B	3		1	.B	3	0			1	1	0	0	0	0	0	0	0	0	2	2	3	3	3	3	2	1	3
83180	1	0	0	0	0		15	2	2	1	0	1	1	4	.B	3		1	.B	3	1	15	0	1	1	0	0	0	0	0	0	0	0	2	2	1	1	1	1	3	3	1
83260	1	0	0	0	0		17	3	3	0	0	1	1	4	.B	3	4	1	.B	3	1	17	1	1	1	0	0	0	0	0	0	0	0	3	3	4		3	3	2	1	3
83270	1	0	0	0	0		20	4	4	0	0	1	1		.B	3		1	.B	3	1	15	0	1	1	0	0	0	0	0	0	0	0	2	2	2	2	2	2	3	1	3
83300	1	0	0	0	0		15	2	2	0	0	1	2	4	.B	3		3	.B	3	0			1	1	0	0	0	0	0	0	0	0	2	2	3	3	3	3	3	1	3
83380	1	0	0	0	0		15	2	1	0	0	1	2	4	.B	3		4	.B	3	0			1	1	0	0	0	0	0	0	0	0	1	2	1	1	2	2	2	1	3
83390	1	0	0	0	0		13	1	1	0		1	1	4	.B	3	2	1	.B	2	0			1	1	0	0	0	0	0	0	0	0	3	2	2	2	3	3	1	2	2
83430	1	0	0	0	0		15	2	1	0	0	1	1	1	.B	1	1	2	.B	1	0			1	1	0	0	0	0	0	0	0	0	2	2	2	2	2	2	3	1	3
83470	1	0	0	0	0		15	2	3	0	0	1	1	1	.B	1	1	1	.B	1	0			1	1	0	0	0	0	0	0	0	0	2	2	2	2	2	2	3	1	3
83480	1	0	0	0	0		18	3	4	0	0	1	1	4	.B	3		1	.B	3	0			1	1	0	0	0	0	0	0	0	0	3	2	3	3	3	3	3	1	3
83520	1	0	0	0	0		14	1	2	0	0	1	1	1	.B	1	3	2	.B	2	0			1	1	0	0	0	0	0	0	0	0	2	2	2	2	2	2	2	1	3
83600	1	0	0	0	0		16	2	4	0	0	1	1	5	.B	3	5	1	.B	3	0			1	1	0	0	0	0	0	0	0	0	2	3	3	3	2	2	3	3	1
83650	1	0	0	0	0		14	1	2	0	0	1	1	3	.B	2	2	1	.B	2	0			1	1	0	0	0	0	0	0	0	0	3	2	2	2	2	2
83670	1	0	0	0	0		18	3	1	0	0	1	1	4	.B	3	2	1	.B	2	0			1	1	0	0	0	0	0	0	0	0	2	2	3	3	3	3	3	3	1
83780	1	0	0	0	0		17	3	4	0	0	1	1	1	.B	1	3	4	.B	2	1	17	1	2	0	1	0	0	0	0	0	0	0	2	2	2	2	2	2	3	1	3
83810	1	0	0	0	0		15	2	1	0	0	1	1		.B	3		1	.B	3	0			4	0	0	0	1	0	0	0	0	0	2	2	2	2	2	2	3	3	1
83850	1	0	0	0	0		14	1	2	1	0	1	2	5	.B	3	4	1	.B	3	0			1	1	0	0	0	0	0	0	0	0	3	3	3	3	3	3	3	1	3
83940	1	0	0	0	0		14	1	2	0	0	1	2		.B	3		1	.B	3	0			1	1	0	0	0	0	0	0	0	0	3	3	3	3	3	3	3	1	3
83970	1	0	0	0	0		13	1	1	0	0	1	1	5	.B	3	5	5	.B	3	0			1	1	0	0	0	0	0	0	0	0	1	3	3	3	2	2	2	1	3
84030	1	0	0	0	0		13	1	1	0	0	1	1	2	.B	2	2	3	.B	2	0			1	1	0	0	0	0	0	0	0	0	3	3	4		3	3	3	2	2
84040	1	0	0	0	0		16	2	3	0	0	2	1	4	.B	3	3	3	.B	2	0			4	0	0	0	1	0	0	0	0	0	3	3	2	2	3	3	3	1	3
84150	1	0	0	0	0		15	2	1	0	0	1	1	4	.B	3	2	1	.B	2	0			1	1	0	0	0	0	0	0	0	0	3	2	2	2	3	3	1	3	1
84260	1	0	0	0	0		14	1	1	0	0	1	1	4	.B	3		1	.B	3	0			1	1	0	0	0	0	0	0	0	0	3	3	1	1	2	2	3	3	1
84330	1	0	0	0	0		20	4	4	0	0	1	1	3	.B	2	3	1	.B	2	0			1	1	0	0	0	0	0	0	0	0	3	3	2	2	3	3	3	1	3
84420	1	0	0	0	0		18	3	3	0	0	1	1	2	.B	2	1	1	.B	1	0			1	1	0	0	0	0	0	0	0	0	3	2	3	3	3	3	3	3	1
84500	1	0	0	0	0		19	4	1	1	1	1	1	5	.B	3	5	3	.B	3	0			4	0	0	0	1	0	0	0	0	0	3	3	3	3	1	1	3	1	3
84570	1	0	0	0	0		16	2	4	0	0	1	1	1	.B	1	1	1	.B	1	1	0	1	1	1	0	0	0	0	0	0	0	0	3	3	2	2	1	1	3	3	1
84670	1	0	0	0	0		13	1	2	0	0	2	1	5	.B	3	5	5	.B	3	0			7	0	0	0	0	0	0	1	0	0	3	3	2	2	3	3	2	1	3
84750	1	0	0	0	0		14	1	1	0	0	1	2	2	.B	2	1	1	.B	1	0			1	1	0	0	0	0	0	0	0	0	2	2	2	2	2	2	1	1	3
84820	1	0	0	0	0		16	2	2	0	0	1	2	1	.B	1	1	1	.B	1	0			1	1	0	0	0	0	0	0	0	0	1	2	2	2	2	2	2	3	1
84840	1	0	0	0	0		17	3	4	0	0	1	2	4	.B	3	5	1	.B	3	1	15	1	1	1	0	0	0	0	0	0	0	0	3	3	2	2	2	2	3	3	1
84920	1	0	0	0	0		13	1	2	0	0	1	1	4	.B	3	4	1	.B	3	0			1	1	0	0	0	0	0	0	0	0	3	3	2	2	2	2	2	1	3
84970	1	0	0	0	0		15	2	2	0	0	2	2		.B	3		3	.B	3	0			4	0	0	0	1	0	0	0	0	0	2	2	2	2	2	2	3	1	3
85000	1	0	0	0	0		13	1	1	0	0	1	1	5	.B	3		5	.B	3	0			7	0	0	0	0	0	0	1	0	0	2	1	2	2	2	2	3	2	2
85040	1	0	0	0	0		16	2	3	0	0	1	1	5	.B	3	4	2	.B	3	0			1	1	0	0	0	0	0	0	0	0	3	3	3	3	3	3	3	3	1
85070	1	0	0	0	0		14	1	1	0	0	1	1	4	.B	3	5	4	.B	3	0			2	0	1	0	0	0	0	0	0	0	3	3	3	3	3	3	2	3	1
85100	1	0	0	0	0		18	3	4	0	0	1	2	1	.B	1	1	1	.B	1	1	17	0	1	1	0	0	0	0	0	0	0	0	2	2	4		2	2	3	1	3
85110	1	0	0	0	0		14	1	2	0	0	1	2	4	.B	3	4	1	.B	3	0			1	1	0	0	0	0	0	0	0	0	3	3	3	3	3	3	3	3	1
85150	1	0	0	0	0		13	1	1	0	0	1	1	4	.B	3	5	1	.B	3	0			2	0	1	0	0	0	0	0	0	0	3	2	2	2	1	1	1	3	1
85170	1	0	0	0	0		14	1	1	0	0	1		1	.B	1	2	1	.B	2	0			1	1	0	0	0	0	0	0	0	0	3	2	3	3	3	3	2	1	3
85190	1	0	0	0	0		17	3	3	0	0	1	1	1	.B	1	1	1	.B	1	0			1	1	0	0	0	0	0	0	0	0	2	2	2	2	2	2	3	1	3
85220	1	0	0	0	0		14	1	2	0	0	1	1	3	.B	2	2	1	.B	2	0			1	1	0	0	0	0	0	0	0	0	3	3	3	3	3	3	3	3	1
85280	1	0	0	0	0		16	2	3	0	0	1		1	.B	1	1	1	.B	1	0			1	1	0	0	0	0	0	0	0	0	2	3	3	3	2	2	3	1	3
85420	1	0	0	0	0		15	2	3	0	0	1	1	4	.B	3	4	1	.B	3	0			1	1	0	0	0	0	0	0	0	0	2	3	2	2	2	2	3	1	3
85450	1	0	0	0	0		14	1	2	0	0	1	1	2	.B	2	4	1	.B	3	0			2	0	1	0	0	0	0	0	0	0	3	3	2	2	3	3	3	1	3
85480	1	0	0	0	0		16	2	3	0	0	1	1	2	.B	2	4	1	.B	3	0			3	0	0	1	0	0	0	0	0	0	3	2	2	2	2	2	3	2	2
85630	1	0	0	0	0		17	3	4	0	0	1	1	4	.B	3	1	1	.B	1	1	16	1	1	1	0	0	0	0	0	0	0	0	3	2	3	3	3	3	3	1	3
85680	1	0	0	0	0		17	3	3	0	0	1	1	4	.B	3	4	1	.B	3	1	4	1	1	1	0	0	0	0	0	0	0	0	3	3	4		4		2	3	1
85720	1	0	0	0	0		17	3	4	0	0	1	1	4	.B	3	1	1	.B	1	1	16	1	1	1	0	0	0	0	0	0	0	0	3	3	3	3	2	2	3	2	2
85830	1	0	0	0	0		18	3	3	0	0	1	2	1	.B	1	1	1	.B	1	1	17	1	1	1	0	0	0	0	0	0	0	0	3	3	2	2	3	3	2	1	3
85840	1	0	0	0	0		14	1	2	0	0	1	1	1	.B	1	1	1	.B	1	0			1	1	0	0	0	0	0	0	0	0	2	2	2	2	2	2	3	2	2
85900	1	0	0	0	0		18	3	4	0	0	1	1	4	.B	3	3	5	.B	2	0			7	0	0	0	0	0	0	1	0	0	3	3	3	3	3	3	3	1	3
85920	1	0	0	0	0		16	2	4	0	0	1	1	2	.B	2	4	2	.B	3	0			1	1	0	0	0	0	0	0	0	0	2	2	2	2	2	2	3	1	3
86060	1	0	0	0	0		16	2	3	0	0	1	1		.B	3		4	.B	3				5	0	0	0	0	1	0	0	0	0	2	2	2	2	2	2	2
86070	1	0	0	0	0		16	2	3	0	0	1	1	3	.B	2	1	1	.B	1	1	15	0	1	1	0	0	0	0	0	0	0	0	3	2	2	2	2	2	2	1	3
86090	1	0	0	0	0		15	2	2	0	0	1	1	3	.B	2	6	1	.B	4	0			1	1	0	0	0	0	0	0	0	0	2	2	3	3	2	2	3	2	2
86100	1	0	0	0	0		18	3	4	0	0	1		1	.B	1	5	1	.B	3	0			1	1	0	0	0	0	0	0	0	0	3	2	2	2	3	3	3	1	3
86130	1	0	0	0	0		17	3	3	0	0	1	1	2	.B	2	1	1	.B	1	1	15	1	2	0	1	0	0	0	0	0	0	0	2	2	2	2	2	2	2	2	2
86160	1	0	0	0	0		15	2	3	0	0	1	2	4	.B	3	2	1	.B	2	0			2	0	1	0	0	0	0	0	0	0	3	1	2	2	3	3	3	1	3
86180	1	0	0	0	0		15	2	3	0	0	1	2	4	.B	3		1	.B	3	1	15	1	4	0	0	0	1	0	0	0	0	0	3	3	3	3	3	3	2	1	3
86220	1	0	0	0	0		16	2	1	0	0	1	1	5	.B	3	5	1	.B	3	0			1	1	0	0	0	0	0	0	0	0	3	3	3	3	3	3	2	3	1
86280	1	0	0	0	0		17	3	4	0	0	1	2		.B	3		1	.B	3	0			1	1	0	0	0	0	0	0	0	0	2	1	2	2	2	2	1	1	3
86290	1	0	0	0	0		14	1	2	0	0	1	1	4	.B	3	5	1	.B	3	0			1	1	0	0	0	0	0	0	0	0	3	2	2	2	3	3	3	1	3
86320	1	0	0	0	0		15	2	2	0	0	1	1	5	.B	3		1	.B	3	0			2	0	1	0	0	0	0	0	0	0	3	3	3	3	3	3	1	3	1
86480	1	0	0	0	0		17	3	4	0	0	1	1	2	.B	2	2	1	.B	2	0			8	0	0	0	0	0	0	0	1	0	2	3	3	3	3	3	3
86510	1	0	0	0	0		16	2	3	0	0	2	1		.B	3	1	3	.B	1	0			2	0	1	0	0	0	0	0	0	0	2	2	3	3	2	2	3	3	1
86550	1	0	0	0	0		17	3	2	0	1	1	1	5	.B	3	5	5	.B	3	1	17	1	1	1	0	0	0	0	0	0	0	0	3	3	3	3	3	3	3	1	3
86560	1	0	0	0	0		15	2	2	0	0	1	2	6	.B	4	4	1	.B	3	0			1	1	0	0	0	0	0	0	0	0	2	3	2	2	2	2	3	1	3
86660	1	0	0	0	0		17	3	3	0	0	1	1	3	.B	2	4	2	.B	3	0			2	0	1	0	0	0	0	0	0	0	3	1	1	1	3	3	3	1	3
86670	1	0	0	0	0		16	2	3	0	0	1	2	1	.B	1	1	1	.B	1	0			1	1	0	0	0	0	0	0	0	0	3	1	2	2	3	3	2	1	3
86690	1	0	0	0	0		14	1	1	1	0	1	1	1	.B	1	1	1	.B	1	0			1	1	0	0	0	0	0	0	0	0	2	2	3	3	3	3	3	1	3
86790	1	0	0	0	0		15	2	2	0	0	2	2		.B	3		3	.B	3	0			3	0	0	1	0	0	0	0	0	0	2	2	2	2	3	3	3	3	1
86830	1	0	0	0	0		15	2	1	0	0	1	1	4	.B	3	4	1	.B	3	0			1	1	0	0	0	0	0	0	0	0	2	2	3	3	3	3	3	3	1
86960	1	0	0	0	0		17	3	3	0	1	1	1	4	.B	3		1	.B	3	1	11	1	1	1	0	0	0	0	0	0	0	0	3	3	3	3	2	2	3	3	1
86980	1	0	0	0	0		16	2	3	0	0	2	1	5	.B	3	4	5	.B	3	1	15	1	7	0	0	0	0	0	0	1	0	0	3	3	4		4		2	1	3
87010	1	0	0	0	0		13	1	1	0	0	1	2	4	.B	3	1	1	.B	1	0			1	1	0	0	0	0	0	0	0	0	3	3	3	3	3	3	3	3	1
87040	1	0	0	0	0		19	4	2	0	1	1	1	2	.B	2	1	2	.B	1	1	17	0	2	0	1	0	0	0	0	0	0	0	1	1	2	2	1	1	2	1	3
87140	1	0	0	0	0		13	1	1	0	0	1	1	1	.B	1	1	1	.B	1	0			1	1	0	0	0	0	0	0	0	0	2	2	2	2	3	3	3	1	3
87160	1	0	0	0	0		15	2	1	0	0	1	1	1	.B	1	1	1	.B	1	0			1	1	0	0	0	0	0	0	0	0	3	3	3	3	2	2	2	3	1
87170	1	0	0	0	0		20	4	2	0	0	1	2		.B	3		1	.B	3	0			1	1	0	0	0	0	0	0	0	0	1	3	3	3	3	3	2	3	1
87270	1	0	0	0	0		16	2	2	0	0	1	1	6	.B	4	6	1	.B	4	0			2	0	1	0	0	0	0	0	0	0	3	3	3	3	3	3	3	3	1
87450	1	0	0	0	0		15	2	2	0	0	1	2		.B	3		3	.B	3	0			1	1	0	0	0	0	0	0	0	0	3	3	3	3	3	3	3	3	1
87540	1	0	0	0	0		13	1	1	0	0	1	1	4	.B	3	5	1	.B	3	0			1	1	0	0	0	0	0	0	0	0	3	2	3	3	3	3	3	1	3
87560	1	0	0	0	0		20	4	4		0	1	1	5	.B	3	5	1	.B	3	1	18	0	1	1	0	0	0	0	0	0	0	0	3	2	3	3	3	3	2	1	3
87580	1	0	0	0	0		15	2	2	0	0	1	2	4	.B	3	2	1	.B	2	0			1	1	0	0	0	0	0	0	0	0	3	2	3	3	1	1	3	1	3
87630	1	0	0	0	0		15	2	2	0	0	1	2	4	.B	3	4	1	.B	3	0			1	1	0	0	0	0	0	0	0	0	3	3	3	3	3	3	3	1	3
87680	1	0	0	0	0		15	2	1	0	0	1	1	5	.B	3	1	1	.B	1	0			1	1	0	0	0	0	0	0	0	0	2	3	3	3	2	2	2	1	3
87730	1	0	0	0	0		16	2	4	0	0	1	1	4	.B	3	2	3	.B	2	1	15	0	1	1	0	0	0	0	0	0	0	0	2	3	2	2	3	3	2	1	3
87810	1	0	0	0	0		15	2	2	0	0	1	1	1	.B	1	2	1	.B	2	0			1	1	0	0	0	0	0	0	0	0	2	2	2	2	2	2	3	3	1
87850	1	0	0	0	0		15	2	2	0	0	1	1	4	.B	3	5	1	.B	3	0			1	1	0	0	0	0	0	0	0	0	3	3	3	3	3	3	2	3	1
87870	1	0	0	0	0		15	2	3	0	0	1	1	6	.B	4	6	3	.B	4	0			1	1	0	0	0	0	0	0	0	0	2	2	2	2	2	2	3	1	3
87900	1	0	0	0	0		15	2	3	0	0	1	1	6	.B	4	5	2	.B	3	1	15	0	1	1	0	0	0	0	0	0	0	0	3	2	2	2	2	2	3	1	3
87910	1	0	0	0	0		15	2	2	0	0	1	2	5	.B	3	2	1	.B	2	0			1	1	0	0	0	0	0	0	0	0	2	2	2	2	2	2	3	3	1
87920	1	0	0	0	0		19	4	4	0	0	2	1	1	.B	1	1	2	.B	1	1	16	0	2	0	1	0	0	0	0	0	0	0	2	1	1	1	1	1	2	3	1
88130	1	0	0	0	0		18	3	4	0	0	1	1	4	.B	3	4	1	.B	3	0			2	0	1	0	0	0	0	0	0	0	2	2	3	3	2	2	2	1	3
88180	1	0	0	0	0		14	1	2	0	0	1	1	6	.B	4		5	.B	3	0			1	1	0	0	0	0	0	0	0	0	3	2	2	2	2	2	2	1	3
88190	1	0	0	0	0		15	2	2	1	0	2	1	3	.B	2	4	3	.B	3	1	14	1	3	0	0	1	0	0	0	0	0	0	1	2	2	2	2	2	3	1	3
88200	1	0	0	0	0		13	1	1	0	0	1	1	5	.B	3	5	1	.B	3	0			1	1	0	0	0	0	0	0	0	0	3	3	2	2	2	2	3	1	3
88220	1	0	0	0	0		15	2	2	0	0	1	1	6	.B	4	6	2	.B	4	0			1	1	0	0	0	0	0	0	0	0	1	1	3	3	3	3	3	1	3
88240	1	0	0	0	0		20	4	4	0	0	1	1	2	.B	2	2	1	.B	2	0			1	1	0	0	0	0	0	0	0	0	2	2	2	2	2	2	2	1	3
88250	1	0	0	0	0		16	2	4	0	0	1	1	2	.B	2	2	1	.B	2	1	16	0	1	1	0	0	0	0	0	0	0	0	3	2	3	3	2	2	3	1	3
88330	1	0	0	0	0		14	1	2	0	0	1	2	4	.B	3	6	1	.B	4	1	14	1	6	0	0	0	0	0	1	0	0	0	3	2	1	1	1	1	3	1	3
88370	1	0	0	0	0		14	1	1	0	0	1	1		.B	3		5	.B	3	0			1	1	0	0	0	0	0	0	0	0	2	2	3	3	2	2	3	1	3
88510	1	0	0	0	0		14	1	1	0	0	2	1	1	.B	1	3	5	.B	2	0			7	0	0	0	0	0	0	1	0	0	3	2	2	2	3	3	3	1	3
88580	1	0	0	0	0		13	1	2	0	0	1	1	1	.B	1	5	1	.B	3	0			1	1	0	0	0	0	0	0	0	0	2	2	2	2	1	1	2	1	3
88630	1	0	0	0	0		14	1	2	0	0	1	1	4	.B	3	2	1	.B	2	0			1	1	0	0	0	0	0	0	0	0	3	2	2	2	2	2	1	1	3
88650	1	0	0	0	0		17	3	3	1	0	1	1	1	.B	1	1	1	.B	1	1	14	0	1	1	0	0	0	0	0	0	0	0	2	1	1	1	1	1	2	1	3
88690	1	0	0	0	0		16	2	3	0	0	1	1	2	.B	2	2	1	.B	2	1	16	1	1	1	0	0	0	0	0	0	0	0	2	2	2	2	2	2	2	3	1
88790	1	0	0	0	0		17	3	1	1	1	1	1	1	.B	1	1	3	.B	1	0			1	1	0	0	0	0	0	0	0	0	2	2	3	3	3	3	1	3	1
88820	1	0	0	0	0		13	1	2	0	0	1	1	2	.B	2	4	1	.B	3	0			2	0	1	0	0	0	0	0	0	0	2	2	2	2	2	2	3	1	3
88890	1	0	0	0	0		14	1	1	0	0	1	2	5	.B	3	2	1	.B	2	0			1	1	0	0	0	0	0	0	0	0	3	3	3	3	3	3	3	3	1
88920	1	0	0	0	0		19	4	4	0	0	1	1	4	.B	3	2	1	.B	2	1	17	0	1	1	0	0	0	0	0	0	0	0	3	2	3	3	1	1	3	1	3
89060	1	0	0	0	0		15	2	4	0	0	1	1	5	.B	3	2	1	.B	2	1	14	1	1	1	0	0	0	0	0	0	0	0	3	3	3	3	3	3	3	1	3
89080	1	0	0	0	0		16	2	2	0	0	1	1	4	.B	3	1	5	.B	1	0			7	0	0	0	0	0	0	1	0	0	3	2	3	3	1	1	3	1	3
89110	1	0	0	0	0		15	2	3	0	0	2	1		.B	3	5	5	.B	3	0			7	0	0	0	0	0	0	1	0	0	1	1	2	2	2	2	3	1	3
89160	1	0	0	0	0		13	1	1	0	0	1	1	4	.B	3	4	1	.B	3	0			1	1	0	0	0	0	0	0	0	0	2	2	2	2	2	2	2	3	1
89260	1	0	0	0	0		19	4	4	1	1	1	1	1	.B	1	1	2	.B	1	1	18	0	2	0	1	0	0	0	0	0	0	0	3	3	3	3	3	3	2	1	3
89360	1	0	0	0	0		20	4	3	0	0	2	1	5	.B	3		5	.B	3	0			7	0	0	0	0	0	0	1	0	0	3	3	3	3	3	3	3	1	3
89390	1	0	0	0	0		17	3	2	0	0	1	1	4	.B	3	2	1	.B	2	1	8	1	1	1	0	0	0	0	0	0	0	0	3	3	3	3	3	3	3	1	3
89410	1	0	0	0	0		14	1	2	0	0	1	1	2	.B	2	2	1	.B	2	0			1	1	0	0	0	0	0	0	0	0	3	3	3	3	3	3	3	3	1
89460	1	0	0	0	0		18	3	1	0	0	1	1	2	.B	2		5	.B	3	1	16	0	7	0	0	0	0	0	0	1	0	0	1	1	2	2	2	2	3	1	3
89480	1	0	0	0	0		13	1	1	0	0	1	1	2	.B	2	2	1	.B	2	0			1	1	0	0	0	0	0	0	0	0	3	3	3	3	3	3	2	1	3
89600	1	0	0	0	0		14	1	1	1	0	1	2	5	.B	3		1	.B	3	0			1	1	0	0	0	0	0	0	0	0	2	3	3	3	2	2	3	1	3
89610	1	0	0	0	0		15	2	1	0	0	1	1	2	.B	2	2	2	.B	2	0			1	1	0	0	0	0	0	0	0	0	2	2	4		4		3	1	3
89650	1	0	0	0	0		17	3	4	0	0	1	1	1	.B	1	1	1	.B	1	1	17	1	1	1	0	0	0	0	0	0	0	0	1	2	3	3	2	2	3	1	3
89720	1	0	0	0	0		15	2	2	0	0	1	1	2	.B	2	2	1	.B	2	1	15	0	1	1	0	0	0	0	0	0	0	0	3	2	3	3	2	2	2	1	3
89740	1	0	0	0	0		13	1	1	0	0	1	1	5	.B	3		1	.B	3	0			1	1	0	0	0	0	0	0	0	0	3	2	2	2	3	3	1	1	3
89780	1	0	0	0	0		13	1	1	0	0	1	1	6	.B	4	6	1	.B	4	0			1	1	0	0	0	0	0	0	0	0	2	2	2	2	2	2	3	1	3
89790	1	0	0	0	0		15	2	3	0	0	1	1	5	.B	3	6	2	.B	4	0			1	1	0	0	0	0	0	0	0	0	3	3	3	3	2	2	3	1	3
89820	1	0	0	0	0		20	4	3	0	0	1	1	5	.B	3	1	1	.B	1	0			2	0	1	0	0	0	0	0	0	0	2	2	4		4		2	3	1
89830	1	0	0	0	0		17	3	3	0	0	1	1	3	.B	2	1	1	.B	1	1	16	0	1	1	0	0	0	0	0	0	0	0	3	2	2	2	2	2	3	1	3
89890	1	0	0	0	0		17	3	4	0	1	2	1	5	.B	3	4	3	.B	3	1	15	1	3	0	0	1	0	0	0	0	0	0	3	3	2	2	2	2	1	3	1
89990	1	0	0	0	0		15	2	3	0	0	1	2	3	.B	2		5	.B	3	0			1	1	0	0	0	0	0	0	0	0	3	3	2	2	1	1	3	1	3
90000	1	0	0	0	0		15	2	1	1	0	2	2	5	.B	3	5	3	.B	3	0			4	0	0	0	1	0	0	0	0	0	1	1	1	1	1	1	1	3	1
90030	1	0	0	0	0		14	1	1	0	0	1	1	2	.B	2	2	1	.B	2	0			1	1	0	0	0	0	0	0	0	0	3	3	3	3	1	1	2	3	1
90040	1	0	0	0	0		14	1	1	0	0	1	1	2	.B	2	2	1	.B	2	0			1	1	0	0	0	0	0	0	0	0	2	2	2	2	2	2	3	3	1
90060	1	0	0	0	0		13	1	1	1	0	2	2	1	.B	1	1	3	.B	1	0			4	0	0	0	1	0	0	0	0	0	3	2	4		3	3	3	3	1
90080	1	0	0	0	0		14	1	1	0	0	1	1	5	.B	3	5	1	.B	3	0			1	1	0	0	0	0	0	0	0	0	3	3	2	2	3	3	2	1	3
90090	1	0	0	0	0		18	3	3	0	0	1	1	1	.B	1	1	2	.B	1	0			1	1	0	0	0	0	0	0	0	0	2	2	3	3	1	1	1	2	2
90110	1	0	0	0	0		17	3	2	0	0	1	1	1	.B	1	2	1	.B	2	0			1	1	0	0	0	0	0	0	0	0	1	2	2	2	2	2	2	1	3
90270	1	0	0	0	0		13	1	2	0	0	1	1	4	.B	3	6	1	.B	4	1	10	0	1	1	0	0	0	0	0	0	0	0	2	2	2	2	2	2	3	1	3
90290	1	0	0	0	0		15	2	2	0	0	1	1	4	.B	3	2	1	.B	2	1	15	1	1	1	0	0	0	0	0	0	0	0	1	3	1	1	1	1	1	1	3
90330	1	0	0	0	0		15	2	2	0	0	1	1	4	.B	3	5	5	.B	3	0			1	1	0	0	0	0	0	0	0	0	3	3	3	3	3	3	3	1	3
90370	1	0	0	0	0		17	3	3	0	0	1	1	1	.B	1	1	1	.B	1	0			1	1	0	0	0	0	0	0	0	0	2	2	2	2	1	1	3	1	3
90530	1	0	0	0	0		16	2	3	0	0	1	1	2	.B	2		1	.B	3	0			1	1	0	0	0	0	0	0	0	0	3	1	2	2	2	2	2	1	3
90600	1	0	0	0	0		16	2	3	0	0	1	1	4	.B	3	4	1	.B	3	0			1	1	0	0	0	0	0	0	0	0	3	3	3	3	3	3	3	1	3
90630	1	0	0	0	0		18	3	4	0	0	1	2		.B	3		1	.B	3	1	16	0	1	1	0	0	0	0	0	0	0	0	1	1	1	1	1	1	2	3	1
90640	1	0	0	0	0		14	1	2	0	0	2	1	5	.B	3	5	5	.B	3	0			2	0	1	0	0	0	0	0	0	0	1	1	2	2	2	2	2	3	1
90710	1	0	0	0	0		17	3	2	0	0	1	1	5	.B	3	2	1	.B	2	0			1	1	0	0	0	0	0	0	0	0	1	2	2	2	2	2	2	3	1
90730	1	0	0	0	0		14	1	2	0	0	1	1	6	.B	4	5	1	.B	3	0			1	1	0	0	0	0	0	0	0	0	3	3	2	2	2	2	1	1	3
90800	1	0	0	0	0		15	2	3	0	0	1	1	4	.B	3	4	1	.B	3	0			1	1	0	0	0	0	0	0	0	0	3	3	2	2	3	3	3	1	3
90850	1	0	0	0	0		18	3	4	0	0	1	2	4	.B	3	5	1	.B	3	1	15	0	1	1	0	0	0	0	0	0	0	0	2	2	3	3	3	3	3	1	3
90960	1	0	0	0	0		13	1	1	0	0	1	1	2	.B	2	5	1	.B	3	0			2	0	1	0	0	0	0	0	0	0	2	3	2	2	2	2	2	2	2
90980	1	0	0	0	0		16	2	2	0	0	1	1	1	.B	1	5	1	.B	3	1	16	1	1	1	0	0	0	0	0	0	0	0	2	3	3	3	3	3	1	2	2
91100	1	0	0	0	0		16	2	3	0	0	1	1	4	.B	3	5	1	.B	3	0			2	0	1	0	0	0	0	0	0	0	3	2	2	2	1	1	3	1	3
91120	1	0	0	0	0		14	1	2	0	0	1	1	6	.B	4	2	1	.B	2	0			1	1	0	0	0	0	0	0	0	0	2	2	2	2	2	2	3	3	1
91300	1	0	0	0	0		15	2	2	0	0	2	1		.B	3		3	.B	3	1	13	0	4	0	0	0	1	0	0	0	0	0	2	2	2	2	2	2	2	3	1
91420	1	0	0	0	0		13	1	2	0	0	1	1	4	.B	3	2	1	.B	2	0			2	0	1	0	0	0	0	0	0	0	3	2	2	2	2	2	2	1	3
91450	1	0	0	0	0		16	2	1	0	0			4	.B	3	4	5	.B	3	0			1	1	0	0	0	0	0	0	0	0	1	1	2	2	2	2	2	2	2
91500	1	0	0	0	0		15	2	2	0	0	1	2	5	.B	3		1	.B	3	0			4	0	0	0	1	0	0	0	0	0	2	2	2	2	2	2	2	1	3
91580	1	0	0	0	0		16	2	4	0	0	1	1	5	.B	3	6	1	.B	4	1	15	0	1	1	0	0	0	0	0	0	0	0	2	2	2	2	2	2	2	1	3
91630	1	0	0	0	0		15	2	1	0	0	1	1	5	.B	3	3	1	.B	2	0			1	1	0	0	0	0	0	0	0	0	2	2	2	2	2	2
91820	1	0	0	0	0		15	2	3	0	0	1	1	2	.B	2	4	1	.B	3	0			1	1	0	0	0	0	0	0	0	0	3	2	3	3	3	3	3	1	3
91900	1	0	0	0	0		15	2	1	0	0	1	1	4	.B	3	2	1	.B	2	1	15	1	1	1	0	0	0	0	0	0	0	0	3	2	3	3	3	3	3	1	3
91940	1	0	0	0	0		15	2	2	0	0	1	1	2	.B	2	4	1	.B	3	0			1	1	0	0	0	0	0	0	0	0	2	3	2	2	2	2	3	3	1
91970	1	0	0	0	0		13	1	2	0	0	1	1	2	.B	2	2	1	.B	2	0			1	1	0	0	0	0	0	0	0	0	3	2	3	3	3	3	3	3	1
91980	1	0	0	0	0		15	2	3	0	0	1	2	3	.B	2	5	1	.B	3	0			1	1	0	0	0	0	0	0	0	0	3	3	2	2	3	3	3	1	3
91990	1	0	0	0	0		16	2	4	0	0	1	1	5	.B	3	5	3	.B	3	0			2	0	1	0	0	0	0	0	0	0	1	1	1	1	1	1	3	1	3
92190	1	0	0	0	0		15	2	2	0	0	1	1	5	.B	3	4	1	.B	3	0			1	1	0	0	0	0	0	0	0	0	2	2	1	1	1	1	3	1	3
92370	1	0	0	0	0		14	1	3	0	0	1	1	4	.B	3	4	5	.B	3	0			1	1	0	0	0	0	0	0	0	0	3	2	1	1	3	3	3	1	3
92430	1	0	0	0	0		14	1	1	0	0	1	1	6	.B	4	6	1	.B	4	0			2	0	1	0	0	0	0	0	0	0	2	2	2	2	3	3	3	3	1
92540	1	0	0	0	0		18	3	3	0	1	1	1	1	.B	1	1	1	.B	1	1	16	0	1	1	0	0	0	0	0	0	0	0	3	3	4		4		3	3	1
92580	1	0	0	0	0		18	3	4	0	0	1	1	1	.B	1	2	1	.B	2	1	16	1	1	1	0	0	0	0	0	0	0	0	2	2	2	2	2	2	2	1	3
92600	1	0	0	0	0		14	1	1	0	0	1	1	3	.B	2		1	.B	3	0			1	1	0	0	0	0	0	0	0	0	3	3	3	3	3	3	3	3	1
92690	1	0	0	0	0		16	2	3	0	0	1	1	1	.B	1	1	2	.B	1	0			1	1	0	0	0	0	0	0	0	0	3	1	4		3	3	2	1	3
92740	1	0	0	0	0		17	3	4	0	0	1	2	1	.B	1		1	.B	3	0			1	1	0	0	0	0	0	0	0	0	2	1	2	2	2	2	2
92870	1	0	0	0	0		15	2	2	0	0	1	1	2	.B	2	5	1	.B	3	0			1	1	0	0	0	0	0	0	0	0	2	2	2	2	1	1	2	2	2
92880	1	0	0	0	0		16	2	4	0	0	1	2	1	.B	1	1	1	.B	1	0			1	1	0	0	0	0	0	0	0	0	3	2	3	3	3	3	3	3	1
92900	1	0	0	0	0		13	1	1	0	0	1	1	5	.B	3	4	1	.B	3	0			1	1	0	0	0	0	0	0	0	0	3	1	3	3	2	2	3	3	1
92990	1	0	0	0	0		18	3	4	0	0	1	1	4	.B	3	4	2	.B	3	0			2	0	1	0	0	0	0	0	0	0	3	2	2	2	2	2	1	1	3
93010	1	0	0	0	0		16	2	3	0	0	1	1	2	.B	2		1	.B	3	1	15	1	1	1	0	0	0	0	0	0	0	0	3	3	3	3	2	2	3	1	3
93020	1	0	0	0	0		19	4	3	0	0	2	2	2	.B	2	4	3	.B	3	0			4	0	0	0	1	0	0	0	0	0	3	2	3	3	3	3	3	1	3
93050	1	0	0	0	0		18	3	4	0	0	1	2	4	.B	3	1	3	.B	1	1	16	0	4	0	0	0	1	0	0	0	0	0	1	1	1	1	1	1	1	1	3
93070	1	0	0	0	0		16	2	1	0	1	1	1	2	.B	2	2	1	.B	2	1	16	0	1	1	0	0	0	0	0	0	0	0	3	3	1	1	3	3	3	1	3
93170	1	0	0	0	0		14	1	2	0	0	2	2	5	.B	3	4	7	.B	3	0			1	1	0	0	0	0	0	0	0	0	3	3	3	3	3	3	2	1	3
93240	1	0	0	0	0		18	3	4	0	0	1	1	5	.B	3	5	1	.B	3	1	18	0	1	1	0	0	0	0	0	0	0	0	3	3	3	3	3	3	3	1	3
93330	1	0	0	0	0		15	2	3	0	0	1	1	4	.B	3	5	1	.B	3	1	15	1	1	1	0	0	0	0	0	0	0	0	3	2	2	2	2	2	3	1	3
93370	1	0	0	0	0		15	2	3	0	0	1	1	4	.B	3	4	1	.B	3	0			2	0	1	0	0	0	0	0	0	0	3	1	3	3	2	2	2	1	3
93380	1	0	0	0	0		18	3	3	0	0	1	1	1	.B	1	1	1	.B	1	0			1	1	0	0	0	0	0	0	0	0	3	2	2	2	3	3	1	1	3
93390	1	0	0	0	0		16	2	3	0	0	1	1	4	.B	3		6	.B	3	0			6	0	0	0	0	0	1	0	0	0	1	2	1	1	2	2	2	1	3
93470	1	0	0	0	0		16	2	3	0	0	1	1	5	.B	3		1	.B	3	0			4	0	0	0	1	0	0	0	0	0	2	2	2	2	2	2	1	3	1
93490	1	0	0	0	0		17	3	4	0	0	1	1	5	.B	3	5	1	.B	3	0			2	0	1	0	0	0	0	0	0	0	2	2	1	1	1	1	2	3	1
93580	1	0	0	0	0		18	3	4	0	0	1	1	4	.B	3	4	1	.B	3	0			1	1	0	0	0	0	0	0	0	0	3	3	3	3	3	3	3	1	3
93590	1	0	0	0	0		13	1	1	0	0	2	2	4	.B	3	2	3	.B	2	0			3	0	0	1	0	0	0	0	0	0	2	2	1	1	1	1	2	1	3
93700	1	0	0	0	0		17	3	2	0	0	1	1	4	.B	3	4	3	.B	3	1	17	1	2	0	1	0	0	0	0	0	0	0	2	2	1	1	2	2	3	2	2
93730	1	0	0	0	0		14	1	2	0	0	1	1	1	.B	1	1	1	.B	1	0			3	0	0	1	0	0	0	0	0	0	3	3	3	3	2	2	2	2	2
93770	1	0	0	0	0		13	1	2	0	0	1	1	4	.B	3	1	1	.B	1	0			1	1	0	0	0	0	0	0	0	0	3	3	2	2	3	3	3	1	3
93800	1	0	0	0	0		14	1	1	0	0	1	1	5	.B	3		1	.B	3	0			1	1	0	0	0	0	0	0	0	0	3	2	2	2	2	2	2	1	3
93810	1	0	0	0	0		18	3	4	0	0	1	2	4	.B	3	3	1	.B	2	1	18	1	1	1	0	0	0	0	0	0	0	0	2	2	2	2	1	1	3	1	3
93850	1	0	0	0	0		15	2	2	0	0	1	1	3	.B	2	5	1	.B	3	0			1	1	0	0	0	0	0	0	0	0	2	2	2	2	2	2	2	3	1
93880	1	0	0	0	0		16	2	3	0	0	1	1	5	.B	3	1	1	.B	1	0			1	1	0	0	0	0	0	0	0	0	3	3	3	3	3	3	3	1	3
93890	1	0	0	0	0		15	2	2	0	0	1		3	.B	2	1	1	.B	1	0			4	0	0	0	1	0	0	0	0	0	3	3	3	3	3	3	3	1	3
93920	1	0	0	0	0		14	1	2	0	0	1	1	1	.B	1	4	1	.B	3	1	11	1	1	1	0	0	0	0	0	0	0	0	3	3	3	3	3	3	3	1	3
93970	1	0	0	0	0		16	2	3	0	0	1	1	5	.B	3	5	1	.B	3	0			1	1	0	0	0	0	0	0	0	0	2	2	2	2	3	3	3	1	3
94000	1	0	0	0	0		15	2	1	0	0	1	2	1	.B	1		1	.B	3	1	15	1	9	0	0	0	0	0	0	0	0	1	3	2	3	3	3	3	3	1	3
94020	1	0	0	0	0		15	2	1	0	0	1	1	4	.B	3	5	1	.B	3	1	15	1	2	0	1	0	0	0	0	0	0	0	2	2	1	1	1	1	1	1	3
94030	1	0	0	0	0		17	3	4	0	0	1	1	4	.B	3	4	4	.B	3	0			1	1	0	0	0	0	0	0	0	0	3	2	3	3	3	3	2	3	1
94070	1	0	0	0	0		14	1	1	0	0	1	1	2	.B	2		1	.B	3	0			1	1	0	0	0	0	0	0	0	0	3	3	3	3	3	3	3	3	1
94110	1	0	0	0	0		15	2	1	0	0	1	2	4	.B	3		1	.B	3	1	15	1	1	1	0	0	0	0	0	0	0	0	3	3	2	2	3	3	2	1	3
94140	1	0	0	0	0		16	2	3	0	0	1	1	1	.B	1	1	1	.B	1	1	16	1	1	1	0	0	0	0	0	0	0	0	3	3	3	3	3	3	3	3	1
94230	1	0	0	0	0		15	2	2	0	0	1	2	1	.B	1		1	.B	3	0			1	1	0	0	0	0	0	0	0	0	3	3	3	3	2	2	3	3	1
94250	1	0	0	0	0		14	1	2	0	0	1	1	5	.B	3	5	3	.B	3	0			1	1	0	0	0	0	0	0	0	0	3	3	2	2	3	3	1	1	3
94260	1	0	0	0	0		15	2	4	0	0	1	1	2	.B	2	4	2	.B	3	0			2	0	1	0	0	0	0	0	0	0	2	2	2	2	2	2	3	1	3
94270	1	0	0	0	0		14	1	1	0	0	2	1		.B	3		2	.B	3	0			2	0	1	0	0	0	0	0	0	0	3	2	1	1	2	2	3	3	1
94330	1	0	0	0	0		16	2	2	0	0	1	1	2	.B	2	2	2	.B	2	0			1	1	0	0	0	0	0	0	0	0	3	1	2	2	2	2	2	1	3
94350	1	0	0	0	0		14	1	1	0	0	1	1		.B	3	2	1	.B	2	0			1	1	0	0	0	0	0	0	0	0	3	3	3	3	3	3	3	1	3
94450	1	0	0	0	0		15	2	1	0	0	1	1	3	.B	2	3	1	.B	2	0			1	1	0	0	0	0	0	0	0	0	2	2	2	2	2	2	3	3	1
94470	1	0	0	0	0		20	4	4	0	1	1	1	4	.B	3	2	1	.B	2	1	15	0	1	1	0	0	0	0	0	0	0	0	2	2	2	2	2	2	2	1	3
94480	1	0	0	0	0		15	2	2	0	0	1	1	2	.B	2	4	1	.B	3	1	15	1	1	1	0	0	0	0	0	0	0	0	3	3	3	3	3	3	1	1	3
94520	1	0	0	0	0		16	2	2	0	0	1	1	2	.B	2	2	1	.B	2	1	15	0	1	1	0	0	0	0	0	0	0	0	1	1	3	3	3	3	1	1	3
94530	1	0	0	0	0		16	2	2	0	0	1	2	4	.B	3	1	1	.B	1	1	1	1	1	1	0	0	0	0	0	0	0	0	3	3	3	3	3	3	3	1	3
94540	1	0	0	0	0		13	1	1	0	0	1	2	4	.B	3	1	1	.B	1	0			1	1	0	0	0	0	0	0	0	0	1	3	3	3	3	3	1	1	3
94580	1	0	0	0	0		17	3	4	0	0	2	1	4	.B	3	4	4	.B	3	0			2	0	1	0	0	0	0	0	0	0	2	2	3	3	2	2	2	1	3
94620	1	0	0	0	0		14	1	2	0	0	1	1	4	.B	3	4	5	.B	3	0			1	1	0	0	0	0	0	0	0	0	3	3	3	3	3	3	3	1	3
94670	1	0	0	0	0		19	4	4	1	1	2	2	2	.B	2	1	5	.B	1	1	4	0	7	0	0	0	0	0	0	1	0	0	2	3	2	2	3	3	3	1	3
94720	1	0	0	0	0		14	1	2	0	0	1	1	5	.B	3	5	1	.B	3	0			1	1	0	0	0	0	0	0	0	0	2	2	2	2	2	2	2	1	3
94760	1	0	0	0	0		16	2	3	0	0	1	1	5	.B	3	5	1	.B	3	0			1	1	0	0	0	0	0	0	0	0	2	2	2	2	1	1	1	1	3
94820	1	0	0	0	0		17	3	4	0	0	2	1	5	.B	3	5	5	.B	3	0			7	0	0	0	0	0	0	1	0	0	2	1	2	2	2	2	3	3	1
94860	1	0	0	0	0		14	1	1	0	0	2	2	5	.B	3	5	5	.B	3	0			7	0	0	0	0	0	0	1	0	0	1	2	2	2	2	2	3	1	3
94870	1	0	0	0	0		14	1	2	0	0	1	2		.B	3		1	.B	3	0			1	1	0	0	0	0	0	0	0	0	3	1	2	2	3	3	3	1	3
94920	1	0	0	0	0		14	1	1	0	0	2	2		.B	3		3	.B	3	0			4	0	0	0	1	0	0	0	0	0	3	3	3	3	3	3	2	3	1
95050	1	0	0	0	0		16	2	4	0	0	1		1	.B	1		1	.B	3	0			1	1	0	0	0	0	0	0	0	0	1	2	2	2	2	2	2	1	3
95070	1	0	0	0	0		17	3	2	0	0	1	1	2	.B	2	4	5	.B	3	1	15	1	7	0	0	0	0	0	0	1	0	0	3	3	3	3	2	2	2	2	2
95110	1	0	0	0	0		14	1	2	0	0	1	1	1	.B	1	2	1	.B	2	0			1	1	0	0	0	0	0	0	0	0	2	2	2	2	3	3	3	3	1
95120	1	0	0	0	0		15	2	3	0	0	1	1	1	.B	1	1	1	.B	1	0			1	1	0	0	0	0	0	0	0	0	3	2	2	2	3	3	3	1	3
95200	1	0	0	0	0		13	1	1	0	0	1	2	2	.B	2	2	1	.B	2	0			1	1	0	0	0	0	0	0	0	0	2	1	1	1	1	1	1	3	1
95250	1	0	0	0	0		17	3	3	0	0	1	1	2	.B	2	4	2	.B	3	1	17	1	2	0	1	0	0	0	0	0	0	0	2	2	2	2	2	2	2	2	2
95260	1	0	0	0	0		15	2	2	0	0	1	2	5	.B	3	5	1	.B	3	1	4	1	1	1	0	0	0	0	0	0	0	0	3	2	3	3	3	3	3	1	3
95280	1	0	0	0	0		14	1	2	0	0	2	1	2	.B	2	2	5	.B	2	0			3	0	0	1	0	0	0	0	0	0	2	3	4		3	3	2	1	3
95320	1	0	0	0	0		14	1	1	0	0	1	2	1	.B	1	1	1	.B	1	0			1	1	0	0	0	0	0	0	0	0	3	2	2	2	2	2	3	1	3
95340	1	0	0	0	0		15	2	3	0	0	1	1	5	.B	3	6	1	.B	4	1	14	0	1	1	0	0	0	0	0	0	0	0	3	3	3	3	3	3	2	1	3
95440	1	0	0	0	0		17	3	3	0	0		1	2	.B	2	2	1	.B	2	1	16	1	1	1	0	0	0	0	0	0	0	0	2	3	3	3	3	3	3	1	3
95490	1	0	0	0	0		14	1	1	0	0	1	1	2	.B	2	2	2	.B	2	1	7	1	1	1	0	0	0	0	0	0	0	0	3	2	2	2	2	2	2	2	2
95610	1	0	0	0	0		13	1	1	0	0	1	1	4	.B	3	4	1	.B	3	0			1	1	0	0	0	0	0	0	0	0	3	2	3	3	2	2	1	1	3
95620	1	0	0	0	0		15	2	3	0	0	1	1	1	.B	1	1	1	.B	1	0			2	0	1	0	0	0	0	0	0	0	3	3	3	3	3	3	3	1	3
95710	1	0	0	0	0		20	4	4	0	0	1	1	2	.B	2	2	1	.B	2	0			1	1	0	0	0	0	0	0	0	0	1	3	3	3	3	3	1	3	1
95740	1	0	0	0	0		15	2	2	0	0	1	1	2	.B	2	2	1	.B	2	0			2	0	1	0	0	0	0	0	0	0	2	2	2	2	2	2	2	1	3
95750	1	0	0	0	0		13	1	1	0	0	1	1	2	.B	2	2	1	.B	2	0			1	1	0	0	0	0	0	0	0	0	3	3	3	3	3	3	3	3	1
95800	1	0	0	0	0		18	3	4	0	0	1	2	2	.B	2	2	1	.B	2	0			1	1	0	0	0	0	0	0	0	0	2	1	2	2	2	2	3	1	3
95810	1	0	0	0	0		16	2	3	0	0	1	1		.B	3	4	1	.B	3	0			1	1	0	0	0	0	0	0	0	0	2	2	3	3	2	2	3	1	3
95820	1	0	0	0	0		18	3	3	0	0	1	1	5	.B	3	4	1	.B	3	0			1	1	0	0	0	0	0	0	0	0	2	2	2	2	2	2	2	3	1
95870	1	0	0	0	0		15	2	3	0	0	1	1	2	.B	2	2	2	.B	2	0			1	1	0	0	0	0	0	0	0	0	3	1	1	1	1	1	2	1	3
95960	1	0	0	0	0		14	1	2	0	0	1	1	6	.B	4	5	1	.B	3	0			1	1	0	0	0	0	0	0	0	0	2	2	3	3	3	3	3	1	3
95980	1	0	0	0	0		13	1	1	0	0	1	1	1	.B	1	1	1	.B	1	0			1	1	0	0	0	0	0	0	0	0	2	2	2	2	2	2	3	3	1
96010	1	0	0	0	0		13	1	1	1	0	1	2	2	.B	2	2	1	.B	2	0			1	1	0	0	0	0	0	0	0	0	3	3	3	3	3	3	2	1	3
96030	1	0	0	0	0		14	1	2	0	0	1	1	5	.B	3	6	2	.B	4	0			1	1	0	0	0	0	0	0	0	0	2	2	2	2	2	2	2	3	1
96040	1	0	0	0	0		15	2	2	0	0	1	1	4	.B	3	3	3	.B	2	1	15	1	1	1	0	0	0	0	0	0	0	0	2	2	2	2	2	2	3	1	3
96070	1	0	0	0	0		17	3	3	0	0	1	1	4	.B	3	5	1	.B	3	1	16	1	1	1	0	0	0	0	0	0	0	0	3	3	3	3	3	3	3	3	1
96090	1	0	0	0	0		16	2	4	0	0	1	1	5	.B	3	6	1	.B	4	0			1	1	0	0	0	0	0	0	0	0	3	2	3	3	2	2	3	1	3
96120	1	0	0	0	0		16	2	3	0	0	1	2	2	.B	2		1	.B	3	1	14	1	1	1	0	0	0	0	0	0	0	0	2	2	3	3	3	3	3	1	3
96150	1	0	0	0	0		17	3	3	0	0	1	2	4	.B	3	5	1	.B	3	1	17	1	1	1	0	0	0	0	0	0	0	0	3	3	3	3	3	3	3	1	3
96160	1	0	0	0	0		17	3	4	1	1	1	1	4	.B	3	4	1	.B	3	1	15	1	1	1	0	0	0	0	0	0	0	0	1	1	2	2	2	2	2	1	3
96180	1	0	0	0	0		14	1	1	0	0	1	1	6	.B	4	5	1	.B	3	0			1	1	0	0	0	0	0	0	0	0	2	3	3	3	3	3	2	1	3
96230	1	0	0	0	0		13	1	1	0	0	1	1	1	.B	1	4	1	.B	3	0			1	1	0	0	0	0	0	0	0	0	3	2	1	1	2	2	2	2	2
96310	1	0	0	0	0		14	1	2	0	0	1	1	5	.B	3	5	1	.B	3	0			1	1	0	0	0	0	0	0	0	0	3	3	3	3	3	3	2	1	3
96320	1	0	0	0	0		14	1	1	0	0	1	1	4	.B	3	3	4	.B	2	0			1	1	0	0	0	0	0	0	0	0	3	3	3	3	2	2	2	1	3
96440	1	0	0	0	0		17	3	3	0	0	1	1	5	.B	3	5	1	.B	3	1	17	1	1	1	0	0	0	0	0	0	0	0	3	3	3	3	3	3	3	1	3
96630	1	0	0	0	0		18	3	4	0	0	1	1	4	.B	3	2	1	.B	2	1	17	0	1	1	0	0	0	0	0	0	0	0	2	2	1	1	1	1	2	1	3
96650	1	0	0	0	0		19	4	3	0	0	1	1	4	.B	3	2	1	.B	2	0		1	1	1	0	0	0	0	0	0	0	0	2	2	2	2	2	2	3	1	3
96670	1	0	0	0	0		16	2	3	1	0	1	2	2	.B	2		1	.B	3	0			1	1	0	0	0	0	0	0	0	0	2	1	2	2	3	3	3	1	3
96680	1	0	0	0	0		15	2	4	0	0	1	1	5	.B	3	5	2	.B	3	0			2	0	1	0	0	0	0	0	0	0	2	2	2	2	3	3	3	1	3
96700	1	0	0	0	0		16	2	4	0	0	1	1	4	.B	3	1	2	.B	1	0			1	1	0	0	0	0	0	0	0	0	3	1	1	1	3	3	3
96760	1	0	0	0	0		18	3	4	0	0	1		4	.B	3	5	5	.B	3	1	17	0	7	0	0	0	0	0	0	1	0	0	3	3	3	3	2	2	3	3	1
96850	1	0	0	0	0		15	2	2	0	0	2	2	1	.B	1	1	5	.B	1	0			5	0	0	0	0	1	0	0	0	0	2	1	2	2	2	2	2	1	3
96930	1	0	0	0	0		15	2	1	0	0	1	1		.B	3		1	.B	3	1	4		1	1	0	0	0	0	0	0	0	0	3	3	3	3	3	3	3	1	3
96940	1	0	0	0	0		15	2	2	0	0	1	1	3	.B	2	5	1	.B	3	1	15	1	1	1	0	0	0	0	0	0	0	0	1	3	2	2	2	2	1	1	3
96970	1	0	0	0	0		13	1	2	0	0	1	1	4	.B	3	4	4	.B	3	0			6	0	0	0	0	0	1	0	0	0	2	2	2	2	2	2	3	2	2
97020	1	0	0	0	0		13	1	1	0	0	1	1	5	.B	3	5	5	.B	3	0			7	0	0	0	0	0	0	1	0	0	3	3	3	3	3	3	2	3	1
97050	1	0	0	0	0		14	1	2	0	0	1	1	5	.B	3	6	1	.B	4	1	13	1	1	1	0	0	0	0	0	0	0	0	2	2	2	2	2	2	3	3	1
97100	1	0	0	0	0		16	2	2	0	0	2	1	5	.B	3	4	2	.B	3	0			2	0	1	0	0	0	0	0	0	0	2	2	2	2	2	2	3	1	3
97130	1	0	0	0	0		14	1	1	0	0	1	2	5	.B	3	1	1	.B	1	0			1	1	0	0	0	0	0	0	0	0	3	3	3	3	4		1	1	3
97140	1	0	0	0	0		16	2	4	0	0	1	1	5	.B	3	5	2	.B	3	0			2	0	1	0	0	0	0	0	0	0	1	1	1	1	1	1	3	1	3
97160	1	0	0	0	0		14	1	1	0	0	2	1		.B	3	5	5	.B	3	0			4	0	0	0	1	0	0	0	0	0	2	2	2	2	2	2	3	1	3
97330	1	0	0	0	0		13	1	2	0	0	1	2	5	.B	3	5	1	.B	3	0			1	1	0	0	0	0	0	0	0	0	2	2	2	2	2	2	3	1	3
97350	1	0	0	0	0		14	1	1	0	0	1	1	5	.B	3	5	1	.B	3	0			1	1	0	0	0	0	0	0	0	0	3	2	2	2	2	2	2	1	3
97460	1	0	0	0	0		18	3	4	0	0	1	1	3	.B	2	2	1	.B	2	1	17	1	1	1	0	0	0	0	0	0	0	0	3	2	2	2	3	3	2	1	3
97490	1	0	0	0	0		16	2	1	0	1	1	1	5	.B	3	4	5	.B	3	1	13	0	1	1	0	0	0	0	0	0	0	0	2	3	2	2	2	2	3	1	3
97570	1	0	0	0	0		15	2	3	0	0	1	2	5	.B	3	4	1	.B	3	1	15	1	1	1	0	0	0	0	0	0	0	0	3	3	3	3	3	3	1	1	3
97620	1	0	0	0	0		13	1	1	0	0	1	1	1	.B	1		1	.B	3	0			3	0	0	1	0	0	0	0	0	0	1	2	2	2	2	2	2	3	1
97670	1	0	0	0	0		16	2	4	0	0	1	2	4	.B	3	4	1	.B	3	0			1	1	0	0	0	0	0	0	0	0	3	3	3	3	2	2	3	1	3
97890	1	0	0	0	0		14	1	2	0	0	1	1	6	.B	4	6	1	.B	4	0			1	1	0	0	0	0	0	0	0	0	3	2	2	2	2	2	3	1	3
97900	1	0	0	0	0		14	1	1	0	0	1	1	2	.B	2	2	2	.B	2	0			2	0	1	0	0	0	0	0	0	0	3	2	2	2	2	2	2	1	3
98050	1	0	0	0	0		15	2	3	0	0	2	1	1	.B	1	5	5	.B	3	0			6	0	0	0	0	0	1	0	0	0	1	1	1	1	1	1	3	1	3
98170	1	0	0	0	0		14	1	1	0	0	1		1	.B	1		1	.B	3	0			1	1	0	0	0	0	0	0	0	0	3	3	3	3	3	3	3	1	3
98210	1	0	0	0	0		14	1	1	0	0	1	1	6	.B	4	5	1	.B	3	0			1	1	0	0	0	0	0	0	0	0	2	3	3	3	2	2	3	1	3
98340	1	0	0	0	0		17	3	4	0	0			5	.B	3	5	3	.B	3	1	14	0	4	0	0	0	1	0	0	0	0	0	1	1	1	1	1	1	3	1	3
98360	1	0	0	0	0		16	2	3	0	0	1		2	.B	2	1	3	.B	1	0			4	0	0	0	1	0	0	0	0	0	1	2	3	3	4		2	2	2
98420	1	0	0	0	0		19	4	4	0	0	2	1	4	.B	3	5	5	.B	3	0			7	0	0	0	0	0	0	1	0	0	3	3	2	2	2	2	3	1	3
98430	1	0	0	0	0		18	3	3	0	1	1	1	5	.B	3	5	7	.B	3	1	16	0	1	1	0	0	0	0	0	0	0	0	2	2	2	2	2	2	1	1	3
98460	1	0	0	0	0		14	1	1	0	0	1	1	4	.B	3	4	1	.B	3	0			1	1	0	0	0	0	0	0	0	0	3	3	3	3	3	3	2	3	1
98480	1	0	0	0	0		18	3	4	0	0	2	2	5	.B	3	5	5	.B	3	1	17	0	7	0	0	0	0	0	0	1	0	0	3	3	3	3	3	3	3	1	3
98500	1	0	0	0	0		15	2	4	0	0	1	1	6	.B	4	6	5	.B	4	0			7	0	0	0	0	0	0	1	0	0	2	2	3	3	3	3	3	1	3
98560	1	0	0	0	0		16	2	3	0	1	2	1		.B	3		4	.B	3	1	15	1	6	0	0	0	0	0	1	0	0	0	3	1	1	1	1	1	2	1	3
98570	1	0	0	0	0		17	3	3	0	0	1	1	4	.B	3	4	1	.B	3	1	16	1	1	1	0	0	0	0	0	0	0	0	3	3	3	3	3	3	3	1	3
98630	1	0	0	0	0		17	3	2	0	0	1	1		.B	3		1	.B	3	0			1	1	0	0	0	0	0	0	0	0	2	2	2	2	2	2	2	2	2
98670	1	0	0	0	0		13	1	1	0	0	1	1	2	.B	2	2	1	.B	2	0			1	1	0	0	0	0	0	0	0	0	2	3	2	2	2	2	3	1	3
98840	1	0	0	0	0		15	2	1	0	0	1	2	4	.B	3	5	1	.B	3	0			1	1	0	0	0	0	0	0	0	0	3	3	3	3	3	3	2	3	1
98870	1	0	0	0	0		16	2	4	0	0	1	2	5	.B	3	5	1	.B	3	1	16	1	1	1	0	0	0	0	0	0	0	0	3	2	2	2	2	2	2	1	3
98890	1	0	0	0	0		17	3	4	1	1	1	1	5	.B	3	5	1	.B	3	0			1	1	0	0	0	0	0	0	0	0	3	3	3	3	3	3	1	3	1
99070	1	0	0	0	0		16	2	4	0	0	1	2	2	.B	2	2	1	.B	2	0			1	1	0	0	0	0	0	0	0	0	3	3	3	3	3	3	3	1	3
99120	1	0	0	0	0		15	2	2	0	0	1	2	5	.B	3	5	1	.B	3	0			1	1	0	0	0	0	0	0	0	0	1	1	1	1	1	1	3	2	2
99150	1	0	0	0	0		16	2	3	0	0	2	2		.B	3		5	.B	3	1	15	1	7	0	0	0	0	0	0	1	0	0	1	1	2	2	3	3	3	1	3
99170	1	0	0	0	0		15	2	4	0	1	1	1	5	.B	3	5	2	.B	3	0			1	1	0	0	0	0	0	0	0	0	2	2	2	2	2	2	3	1	3
99250	1	0	0	0	0		15	2	2	0	0	2	2	2	.B	2	1	5	.B	1	0			7	0	0	0	0	0	0	1	0	0	3	2	2	2	2	2	3	1	3
99340	1	0	0	0	0		16	2	3	0	0	1	2	4	.B	3		1	.B	3	0			1	1	0	0	0	0	0	0	0	0	2	2	2	2	2	2	1	1	3
99580	1	0	0	0	0		15	2	2	0	0	1	1	1	.B	1	4	3	.B	3	0			4	0	0	0	1	0	0	0	0	0	3	3	3	3	3	3	3	3	1
99660	1	0	0	0	0		15	2	1	0	0	1	1	6	.B	4	6	5	.B	4	0			7	0	0	0	0	0	0	1	0	0	3	1	3	3	3	3	2	1	3
99750	1	0	0	0	0		17	3	4	0	0	1	1	1	.B	1	2	1	.B	2	1	16	1	1	1	0	0	0	0	0	0	0	0	2	2	2	2	2	2	2	1	3
99800	1	0	0	0	0		15	2	2	0	0	1		4	.B	3		1	.B	3	1	15	1	1	1	0	0	0	0	0	0	0	0	2	3	2	2	2	2	1	3	1
[truncated: 534 more rows]
